# Supplementary material for: [μ-Bis­(diphenyl­phosphino)methane-1:2κ2 P:P′]nonacarbonyl-1κ3 C,2κ3 C,3κ3 C-[tris­(4-methyl­phen­yl)arsine-3κAs]-triangulo-triruthenium(0)
Source: Acta Crystallogr Sect E Struct Rep Online. 2009 Nov 21;65(Pt 12):m1622–3. doi: 10.1107/S1600536809046704 (PMC2972049; doi:10.1107/S1600536809046704)
Supplement: Supplementary file 2 [file e-65-m1622-Isup2.hkl]

# 
# h,k,l, Fc-squared, Fo-squared, sigma(Fo-squared) and status flag 
# 
data_I
_shelx_title ' iak9_0m in P-1  (100K)' 
_shelx_refln_list_code          4 
_shelx_F_calc_maximum      387.14 
_exptl_crystal_F_000      1280.00 
_reflns_d_resolution_high  0.6015 
 
loop_ 
 _symmetry_equiv_pos_as_xyz 
 'x, y, z' 
 '-x, -y, -z' 
 
_cell_length_a    11.1241 
_cell_length_b    12.1660 
_cell_length_c    20.0895 
_cell_angle_alpha  91.406 
_cell_angle_beta  101.116 
_cell_angle_gamma 102.473 
 
_shelx_F_squared_multiplier     1.000 
 
loop_ 
 _refln_index_h 
 _refln_index_k 
 _refln_index_l 
 _refln_F_squared_calc 
 _refln_F_squared_meas 
 _refln_F_squared_sigma 
 _refln_observed_status 
   2   0   0        5.10       31.38      5.02 o 
   3   0   0      329.42      256.98     10.49 o 
   4   0   0      361.19      416.85     13.30 o 
   5   0   0     8442.34     8465.22     79.10 o 
   6   0   0    27153.14    28233.09    235.70 o 
   7   0   0      989.74     1223.01     34.64 o 
   8   0   0     1203.98     1244.16     33.49 o 
   9   0   0       18.13       18.15     10.55 o 
  10   0   0     3936.70     3972.86     79.42 o 
  11   0   0    13637.98    13668.77    225.16 o 
  12   0   0     7421.25     7113.82    152.80 o 
  13   0   0      307.31      303.23     36.62 o 
  14   0   0     1211.78     1255.33     91.44 o 
  15   0   0       10.29        2.35     25.86 o 
  16   0   0      286.57      309.88     38.60 o 
  17   0   0      159.33      277.47     93.40 o 
 -17   1   0     1329.82     1490.69    165.46 o 
 -16   1   0      189.04      167.02     30.60 o 
 -15   1   0        1.33       -1.17     24.93 o 
 -14   1   0      154.32      147.47     42.32 o 
 -13   1   0       20.50       -9.17     33.04 o 
 -12   1   0       78.04       51.19     41.66 o 
 -11   1   0       65.58       63.48     17.49 o 
 -10   1   0     1383.58     1339.81     54.68 o 
  -9   1   0     3988.11     3780.00     57.40 o 
  -8   1   0       24.81       41.24     10.38 o 
  -7   1   0     1067.92     1336.96     25.35 o 
  -6   1   0     2525.84     2376.13     31.13 o 
  -5   1   0     6855.41     7037.56     66.34 o 
  -4   1   0     1952.30     1854.40     38.63 o 
  -3   1   0      680.04      804.39     17.08 o 
  -2   1   0     4764.30     5401.52     53.43 o 
  -1   1   0     6052.06     6084.08    167.30 o 
   1   1   0        1.56       58.51      3.48 o 
   2   1   0     5907.44     6984.20     62.62 o 
   3   1   0     1084.07     1445.10     23.41 o 
   4   1   0       70.71       50.02      7.31 o 
   5   1   0       22.09       38.46      7.05 o 
   6   1   0     1066.08     1400.05     25.10 o 
   7   1   0      215.79      137.09     11.53 o 
   8   1   0     3404.24     3503.77     51.28 o 
   9   1   0       89.95       71.70     12.85 o 
  10   1   0      921.60      941.53     37.34 o 
  11   1   0     4880.97     4882.72     95.75 o 
  12   1   0     3090.48     3109.81    109.00 o 
  13   1   0       31.30       28.32     35.39 o 
  14   1   0      532.96      577.97     48.63 o 
  15   1   0       19.94       24.78     27.29 o 
  16   1   0        2.24       52.71     54.45 o 
  17   1   0       13.82       -4.84     71.47 o 
 -17   2   0     1566.87     1443.91    162.37 o 
 -16   2   0       25.64       14.12     40.06 o 
 -15   2   0      431.21      430.59     40.06 o 
 -14   2   0      454.83      480.61     36.83 o 
 -13   2   0     2402.19     2413.34     74.25 o 
 -12   2   0     4225.71     4199.00     93.32 o 
 -11   2   0       48.17       44.17     14.94 o 
 -10   2   0     2499.33     2614.67     53.74 o 
  -9   2   0     4933.84     5244.72     70.39 o 
  -8   2   0     3161.74     3161.46     41.94 o 
  -7   2   0    17064.10    16793.42    145.47 o 
  -6   2   0    12471.05    12074.83    112.28 o 
  -5   2   0     8793.27     9186.12     86.15 o 
  -4   2   0      304.02      288.22     12.01 o 
  -3   2   0     7097.11     7589.24     89.09 o 
  -2   2   0      211.58      302.00     10.77 o 
  -1   2   0    25318.67    25920.82    269.01 o 
   0   2   0      183.65      208.01      6.08 o 
   1   2   0       43.13       -0.57      5.05 o 
   2   2   0     1069.09      995.99     17.08 o 
   3   2   0      465.21      423.89     11.66 o 
   4   2   0    30429.20    30718.75    255.23 o 
   5   2   0    39519.28    40527.79    317.99 o 
   6   2   0     1513.03     1513.34     24.16 o 
   7   2   0     2075.29     2164.31     33.84 o 
   8   2   0     2571.09     2588.13     43.14 o 
   9   2   0     1885.15     1991.70     37.14 o 
  10   2   0     5121.49     4960.25     82.58 o 
  11   2   0       79.37       89.93     20.09 o 
  12   2   0      915.32      962.89     55.24 o 
  13   2   0      101.60      181.67     33.68 o 
  14   2   0     1126.81      970.58     61.53 o 
  15   2   0     1761.96     1681.57     77.68 o 
  16   2   0     2685.07     2826.91    209.87 o 
  17   2   0      451.68      538.59    117.45 o 
 -18   3   0      176.11      138.30     86.72 o 
 -17   3   0        1.63      113.50     79.30 o 
 -16   3   0       29.68       67.50     43.24 o 
 -15   3   0       47.89       40.14     40.73 o 
 -14   3   0      119.66      113.95     43.75 o 
 -13   3   0       37.97       49.98     35.76 o 
 -12   3   0      609.00      621.70     27.23 o 
 -11   3   0     3417.98     3299.42     61.48 o 
 -10   3   0     3195.98     3491.82     56.25 o 
  -9   3   0     3947.45     4238.86     51.57 o 
  -8   3   0      100.90      221.59     11.12 o 
  -7   3   0      173.23      289.23     11.95 o 
  -6   3   0      441.29      615.04     19.00 o 
  -5   3   0     3767.18     3945.05     53.16 o 
  -4   3   0       88.07      142.53      9.83 o 
  -3   3   0     4253.08     5247.35     74.12 o 
  -2   3   0     2313.15     2421.64     37.70 o 
  -1   3   0    24981.51    27550.86    321.95 o 
   0   3   0     6069.04     6367.28     74.92 o 
   1   3   0     6345.10     6898.98     73.56 o 
   2   3   0    16536.79    17341.57    133.96 o 
   3   3   0     5865.49     6521.59     64.05 o 
   4   3   0     1770.68     1920.49     24.80 o 
   5   3   0        5.39        3.93      5.88 o 
   6   3   0     1100.00     1150.37     22.00 o 
   7   3   0     2474.38     2591.60     37.79 o 
   8   3   0      259.96      271.47     16.20 o 
   9   3   0      178.56      216.04     18.14 o 
  10   3   0      303.98      339.50     23.07 o 
  11   3   0     1137.52     1145.40     40.70 o 
  12   3   0     3159.85     3246.03     83.74 o 
  13   3   0      118.10      103.31     33.40 o 
  14   3   0      408.12      442.27     47.81 o 
  15   3   0     1007.06     1029.73     65.38 o 
  16   3   0     1227.35     1290.05    102.18 o 
 -18   4   0      243.36      185.20     80.03 o 
 -17   4   0      179.79      246.09     55.76 o 
 -16   4   0      954.35      856.70    167.90 o 
 -15   4   0      454.63      538.78     86.29 o 
 -14   4   0     1687.87     1677.63    101.67 o 
 -13   4   0     2052.72     2018.50    220.15 o 
 -12   4   0       64.29       15.47     24.54 o 
 -11   4   0     1114.88     1160.51     43.42 o 
 -10   4   0      685.67      672.18     33.53 o 
  -9   4   0    10254.23    10619.51    142.80 o 
  -8   4   0    15498.84    15554.42    191.68 o 
  -7   4   0     4326.58     4231.44     67.63 o 
  -6   4   0     2079.52     2239.21     38.62 o 
  -5   4   0     2217.66     1843.86     34.42 o 
  -4   4   0        8.66       34.74     11.61 o 
  -3   4   0    31058.99    33478.30    326.50 o 
  -2   4   0     4599.07     4060.58     52.05 o 
  -1   4   0    22463.61    23508.46    217.11 o 
   0   4   0    10987.45    12244.40    115.15 o 
   1   4   0     6383.50     6353.60     66.10 o 
   2   4   0    24967.24    26687.87    222.26 o 
   3   4   0    31022.50    31771.20    234.90 o 
   4   4   0     2582.32     2553.65     32.22 o 
   5   4   0      111.64      101.82      8.02 o 
   6   4   0     6161.80     5837.73     56.21 o 
   7   4   0      675.19      717.38     19.07 o 
   8   4   0     5812.93     5739.50     79.41 o 
   9   4   0    10396.03    10522.42    126.44 o 
  10   4   0     1697.12     1587.80     42.13 o 
  11   4   0       25.91        7.49     18.49 o 
  12   4   0      346.79      285.11     33.77 o 
  13   4   0     1180.93     1262.48     85.64 o 
  14   4   0     1828.01     1818.21     88.34 o 
  15   4   0      433.03      416.92     52.93 o 
  16   4   0      198.78      263.93     47.94 o 
 -18   5   0       11.86       82.18     72.24 o 
 -17   5   0      426.59      372.53     60.76 o 
 -16   5   0     1119.05     1148.63     96.71 o 
 -15   5   0     1536.22     1476.08    102.37 o 
 -14   5   0      221.15      244.04     53.17 o 
 -13   5   0       78.67        8.14     95.02 o 
 -12   5   0      166.94      148.64     22.96 o 
 -11   5   0        8.55        7.37     15.92 o 
 -10   5   0      260.40      248.78     46.84 o 
  -9   5   0       72.55       81.92     15.21 o 
  -8   5   0     1033.01     1070.48     29.59 o 
  -7   5   0      180.85      229.04     15.39 o 
  -6   5   0     9218.05     9301.98    122.51 o 
  -5   5   0     7395.21     7626.07     91.41 o 
  -4   5   0       81.94       77.95      9.16 o 
  -3   5   0        6.79       49.22      5.94 o 
  -2   5   0     1428.84     1341.09     24.77 o 
  -1   5   0     2386.24     2455.64     31.33 o 
   0   5   0      472.64      666.82     16.40 o 
   1   5   0      206.81      181.76     10.70 o 
   2   5   0    17933.46    18004.97    147.46 o 
   3   5   0     7164.16     7168.93     61.47 o 
   4   5   0     1499.06     1399.60     21.92 o 
   5   5   0    11728.01    11057.39     87.43 o 
   6   5   0     5307.43     5307.29     56.51 o 
   7   5   0     1341.75     1370.53     30.06 o 
   8   5   0     1249.86     1185.40     34.66 o 
   9   5   0      655.84      787.87     41.99 o 
  10   5   0      554.93      577.60     28.68 o 
  11   5   0      496.96      457.37     39.43 o 
  12   5   0      417.92      475.19     44.68 o 
  13   5   0      433.04      456.92     52.49 o 
  14   5   0     1362.53     1380.42     56.43 o 
  15   5   0       25.22       24.49     32.11 o 
  16   5   0      990.26     1027.94    118.75 o 
 -18   6   0      382.82      379.81    100.09 o 
 -17   6   0        3.89       46.65     47.14 o 
 -16   6   0     1615.48     1900.87    124.25 o 
 -15   6   0     5611.61     5515.28    240.63 o 
 -14   6   0     1612.67     1775.47    105.13 o 
 -13   6   0      750.50      826.34     84.84 o 
 -12   6   0     1057.51     1067.11     52.69 o 
 -11   6   0       31.75       30.83     26.86 o 
 -10   6   0     1943.88     2093.11    137.97 o 
  -9   6   0     5059.86     4885.81     92.61 o 
  -8   6   0       60.07       78.55     14.55 o 
  -7   6   0     6805.62     6963.76     90.58 o 
  -6   6   0       12.16       40.49     10.63 o 
  -5   6   0    11176.29    11203.35    117.48 o 
  -4   6   0    29684.82    28920.52    268.04 o 
  -3   6   0    28172.67    28184.30    282.86 o 
  -2   6   0      267.21      204.89      7.86 o 
  -1   6   0      694.23      728.09     19.13 o 
   0   6   0      742.07      883.75     18.32 o 
   1   6   0     3888.29     3580.16     44.01 o 
   2   6   0     3352.35     3220.26     37.24 o 
   3   6   0     1574.20     1670.63     25.23 o 
   4   6   0       13.10       13.90      7.82 o 
   5   6   0      823.59      820.09     17.63 o 
   6   6   0     7517.31     7603.01     85.90 o 
   7   6   0    12842.39    12969.76    124.57 o 
   8   6   0     8180.09     7905.08    122.31 o 
   9   6   0      374.01      403.77     22.87 o 
  10   6   0      142.34      167.11     21.53 o 
  11   6   0      105.85       81.85     24.06 o 
  12   6   0      514.44      465.59     36.56 o 
  13   6   0     1011.59      889.14     88.26 o 
  14   6   0        7.02      -34.15     34.15 o 
  15   6   0       38.11      -16.77     66.87 o 
 -17   7   0      319.80      341.39    100.66 o 
 -16   7   0       27.60      106.89     83.91 o 
 -15   7   0      427.58      331.46     67.75 o 
 -14   7   0       18.67       21.66     51.12 o 
 -13   7   0      501.42      445.12    106.22 o 
 -12   7   0      520.47      570.93    101.70 o 
 -11   7   0      823.22      844.56     61.91 o 
 -10   7   0      556.87      612.62     51.24 o 
  -9   7   0     2335.62     2128.57     85.35 o 
  -8   7   0     9194.56     9404.92    130.98 o 
  -7   7   0    16305.00    16054.14    178.90 o 
  -6   7   0     2577.40     2915.20     46.09 o 
  -5   7   0     5145.45     4984.69     70.76 o 
  -4   7   0     3562.37     3433.33     46.73 o 
  -3   7   0     5546.23     5543.08     72.08 o 
  -2   7   0     2041.78     2059.01     32.34 o 
  -1   7   0     7983.96     7540.11     76.38 o 
   0   7   0     2576.98     2800.14     47.86 o 
   1   7   0       34.28       32.74      8.12 o 
   2   7   0        1.45       31.42      8.35 o 
   3   7   0      960.49      952.55     20.61 o 
   4   7   0     7135.63     6902.76     70.87 o 
   5   7   0     2018.69     2235.48     34.91 o 
   6   7   0     1157.21     1114.83     29.57 o 
   7   7   0     8245.34     8100.97     99.96 o 
   8   7   0      929.20      903.19     32.41 o 
   9   7   0      474.32      484.69     43.30 o 
  10   7   0       34.80       55.33     29.64 o 
  11   7   0      409.04      313.73     76.29 o 
  12   7   0       12.26      -36.23     36.23 o 
  13   7   0      126.63      156.94     50.24 o 
  14   7   0      295.74      230.14     79.33 o 
  15   7   0      217.70      254.91     78.39 o 
 -17   8   0      655.85      850.15    134.92 o 
 -16   8   0      763.33      949.03     89.79 o 
 -15   8   0       40.27        8.73     42.99 o 
 -14   8   0      699.31      661.77    161.62 o 
 -13   8   0     1841.72     1932.44     81.86 o 
 -12   8   0      169.52      169.93     40.70 o 
 -11   8   0     3722.28     3937.55    131.91 o 
 -10   8   0     5585.33     5446.05    156.28 o 
  -9   8   0     2454.84     2417.68     73.78 o 
  -8   8   0      573.65      565.71     45.13 o 
  -7   8   0       85.52      112.92     13.17 o 
  -6   8   0     1272.51     1207.40     32.80 o 
  -5   8   0     3891.44     3964.35     45.95 o 
  -4   8   0     2888.02     2792.22     62.43 o 
  -3   8   0     6124.48     6207.37     69.08 o 
  -2   8   0      589.29      715.80     20.73 o 
  -1   8   0     2264.56     2239.70     36.85 o 
   0   8   0    11671.22    11285.72    111.92 o 
   1   8   0    11537.87    11101.15    112.54 o 
   2   8   0     1958.06     1700.68     34.19 o 
   3   8   0      117.12      117.18     11.81 o 
   4   8   0      821.08      900.84     25.64 o 
   5   8   0     4197.37     4120.68     73.89 o 
   6   8   0     1117.46     1156.85     40.84 o 
   7   8   0      302.54      307.61     27.16 o 
   8   8   0      205.35      185.76     24.55 o 
   9   8   0        5.17      -14.14     29.46 o 
  10   8   0      143.60      208.24     42.91 o 
  11   8   0     3661.04     3600.01    139.97 o 
  12   8   0     2063.75     2156.43    106.55 o 
  13   8   0      574.47      521.78    157.28 o 
  14   8   0       92.84      124.25     73.29 o 
 -17   9   0        1.09       -6.18     63.15 o 
 -16   9   0        1.75        9.39     39.79 o 
 -15   9   0      687.31      625.41     75.35 o 
 -14   9   0     2247.44     2271.72    198.67 o 
 -13   9   0     3452.46     3657.04    114.38 o 
 -12   9   0     1752.01     1807.54     94.11 o 
 -11   9   0      746.87      826.95     68.83 o 
 -10   9   0     1103.11     1125.51     74.89 o 
  -9   9   0      211.94      204.06     28.10 o 
  -8   9   0      251.36      264.36     21.99 o 
  -7   9   0        3.50       15.77     12.55 o 
  -6   9   0       43.04       55.86     12.29 o 
  -5   9   0       99.15      121.08     13.83 o 
  -4   9   0     7870.59     7378.91     79.88 o 
  -3   9   0    17292.43    16929.64    163.10 o 
  -2   9   0     4699.93     4317.61     62.63 o 
  -1   9   0      824.70      938.15     27.82 o 
   0   9   0       36.91      135.85     16.58 o 
   1   9   0        4.50       56.75     22.38 o 
   2   9   0      434.72      427.23     26.34 o 
   3   9   0      645.06      717.24     27.11 o 
   4   9   0      317.41      371.97     37.57 o 
   5   9   0      741.80      749.23     36.91 o 
   6   9   0      130.67      109.43     23.77 o 
   7   9   0     2470.72     2425.15     67.21 o 
   8   9   0     7019.65     6877.14    139.85 o 
   9   9   0     1837.07     1825.53     93.87 o 
  10   9   0       57.86       51.99     58.38 o 
  11   9   0     1828.04     1923.64    132.56 o 
  12   9   0      755.91      630.63     67.91 o 
  13   9   0       40.74      122.76     67.99 o 
 -17  10   0      296.00      453.93    104.95 o 
 -16  10   0       59.37       93.33     49.59 o 
 -15  10   0       16.49       -1.17     47.50 o 
 -14  10   0      108.36      207.33     88.16 o 
 -13  10   0     2390.63     2612.71     97.41 o 
 -12  10   0     3997.08     4282.54    148.70 o 
 -11  10   0      291.19      424.57    108.19 o 
  -9  10   0      639.17      651.85     52.05 o 
  -8  10   0      639.89      648.20     62.98 o 
  -7  10   0      539.14      504.82     37.83 o 
  -6  10   0     4427.30     4217.44    102.54 o 
  -5  10   0       50.18       27.94     14.15 o 
  -4  10   0      885.76      953.00     29.35 o 
  -3  10   0     1063.37     1096.48     42.52 o 
  -2  10   0     2085.64     1946.56     54.31 o 
  -1  10   0    15566.63    14734.77    192.95 o 
   0  10   0     8527.19     7907.41    115.86 o 
   1  10   0     1352.61     1495.56     52.85 o 
   2  10   0     3485.92     3344.22     69.78 o 
   3  10   0       15.63      -21.02     21.02 o 
   4  10   0      287.59      260.41     21.48 o 
   5  10   0     2453.75     2389.82     63.99 o 
   6  10   0     3895.16     3933.66     86.33 o 
   7  10   0     1523.72     1492.23     59.25 o 
   8  10   0     2308.53     2263.27     96.57 o 
   9  10   0     1559.88     1501.02    151.50 o 
  10  10   0     1459.10     1541.24    117.25 o 
  11  10   0      424.97      410.93     79.99 o 
  12  10   0       75.19       80.73     63.15 o 
  13  10   0       91.28      189.43     70.95 o 
 -17  11   0      248.36      249.70     93.70 o 
 -16  11   0      252.10      291.70     62.22 o 
 -15  11   0       86.79       72.41     44.86 o 
 -14  11   0        2.36        5.60     38.54 o 
 -13  11   0      193.98      105.00     50.12 o 
 -12  11   0      329.61      200.43     63.89 o 
 -11  11   0     1867.74     2126.70    142.92 o 
 -10  11   0     5039.52     4995.52    222.55 o 
  -9  11   0     3336.31     3299.01    132.88 o 
  -8  11   0     4323.12     4155.65    107.59 o 
  -7  11   0      320.87      284.90     34.13 o 
  -6  11   0      154.25      168.83     23.42 o 
  -5  11   0     5138.69     4906.98    114.96 o 
  -4  11   0      591.16      553.56     31.49 o 
  -3  11   0      319.91      279.48     24.40 o 
  -2  11   0     2291.34     2143.37     54.96 o 
  -1  11   0     5434.51     5212.16     92.99 o 
   0  11   0      271.80      297.11     25.03 o 
   1  11   0    14986.07    14418.14    192.98 o 
   2  11   0     7039.42     7097.50    115.70 o 
   3  11   0     1263.55     1250.33     46.23 o 
   4  11   0       12.34       19.43     21.32 o 
   5  11   0      104.15      113.08     25.63 o 
   6  11   0      120.79      100.71     26.55 o 
   7  11   0     1017.29     1043.50     63.66 o 
   8  11   0      390.62      426.37     42.43 o 
   9  11   0     1492.90     1440.83     86.66 o 
  10  11   0     1567.49     1802.47    122.76 o 
  11  11   0        1.64      -36.49     51.05 o 
  12  11   0      574.63      588.77     87.39 o 
 -14  12   0       52.19       15.01     54.42 o 
 -13  12   0       54.50       22.78     49.31 o 
 -12  12   0       31.40       65.40     53.96 o 
 -11  12   0       78.79       86.67     54.49 o 
 -10  12   0      363.64      342.16     72.58 o 
  -9  12   0     1148.02     1364.28     69.62 o 
  -8  12   0     6837.36     7023.84    182.75 o 
  -7  12   0     3409.73     3560.03     77.77 o 
  -6  12   0     2014.83     1990.73     58.32 o 
  -5  12   0      206.35      224.20     25.24 o 
  -4  12   0        6.88      -11.21     14.10 o 
  -3  12   0      102.87       65.40     19.93 o 
  -2  12   0      317.34      301.99     27.45 o 
  -1  12   0      354.60      353.19     32.40 o 
   0  12   0       14.08       95.06     30.03 o 
   1  12   0      900.78      973.78     42.46 o 
   2  12   0     1964.82     1790.66     55.99 o 
   3  12   0      843.19      883.03     42.17 o 
   4  12   0     2232.43     2240.18     83.35 o 
   5  12   0      284.18      208.06     39.07 o 
   6  12   0       28.00       39.84     37.07 o 
   7  12   0      455.49      467.58     52.56 o 
   8  12   0      209.77      146.86     34.96 o 
   9  12   0        4.41       66.61     43.61 o 
  10  12   0        3.18       26.57     52.61 o 
  11  12   0      154.45      335.26     71.01 o 
 -13  13   0      109.42       53.23     61.35 o 
 -12  13   0     3508.91     3758.47    151.17 o 
 -11  13   0     2629.11     2745.01    171.28 o 
 -10  13   0     2713.78     2733.03    115.74 o 
  -9  13   0       25.63      128.70     35.48 o 
  -8  13   0     2604.94     2635.31    142.25 o 
  -7  13   0      166.41      182.99     24.61 o 
  -6  13   0     3087.54     2970.96     81.80 o 
  -5  13   0     2770.77     2634.48     71.39 o 
  -4  13   0     3394.94     3080.62     72.47 o 
  -3  13   0      657.88      534.57     34.39 o 
  -2  13   0      388.53      382.50     48.39 o 
  -1  13   0     2973.53     2739.67     81.62 o 
   0  13   0     7045.76     6465.02    189.01 o 
   1  13   0      646.68      687.18     40.65 o 
   2  13   0      595.10      663.44     39.64 o 
   3  13   0     2118.14     2076.77     72.02 o 
   4  13   0      325.48      238.38     42.47 o 
   5  13   0     1715.62     1692.24     78.87 o 
   6  13   0     2855.67     2839.77    101.25 o 
   7  13   0      275.69      397.21     82.49 o 
   8  13   0        1.67      -33.90     45.90 o 
 -13  14   0       94.56      134.43     71.55 o 
 -12  14   0      373.49      414.87    101.93 o 
 -11  14   0        4.62      -23.36     43.74 o 
 -10  14   0      192.63      194.85     40.04 o 
  -9  14   0       10.35        4.05     30.87 o 
  -8  14   0      685.97      606.04     78.68 o 
  -7  14   0      503.81      513.10     49.94 o 
  -6  14   0      508.89      440.72     37.21 o 
  -5  14   0      204.29      233.43     47.39 o 
  -4  14   0     2192.32     2182.35     74.92 o 
  -3  14   0     2846.45     2635.35     81.32 o 
  -2  14   0      274.06      302.59     38.61 o 
  -1  14   0     2115.63     2031.69     86.40 o 
   0  14   0      942.41      963.23     63.91 o 
   1  14   0      148.36      122.78     32.25 o 
   2  14   0       47.36       23.77     34.90 o 
   3  14   0       11.28      -33.01     33.01 o 
   4  14   0      392.66      323.93     73.80 o 
   5  14   0       39.38       93.81     44.42 o 
   6  14   0      328.67      457.52    107.39 o 
   7  14   0      567.67      509.09     59.76 o 
   8  14   0     2128.39     2415.48    117.36 o 
 -13  15   0      502.99      436.07     96.36 o 
 -12  15   0      364.78      415.36     71.29 o 
 -11  15   0      443.89      304.46    152.45 o 
 -10  15   0        5.42      -32.68     37.08 o 
  -9  15   0        2.93      -10.48     29.39 o 
  -8  15   0     2171.11     2168.40    119.05 o 
  -7  15   0     5559.09     5542.83    128.18 o 
  -6  15   0     5533.68     5371.04    101.39 o 
  -5  15   0      122.98       58.38     28.12 o 
  -4  15   0      761.18      784.54     57.53 o 
  -3  15   0       28.85       21.84     31.39 o 
  -2  15   0     1074.23      987.40     66.41 o 
  -1  15   0     1848.69     1793.71     87.07 o 
   0  15   0     1677.69     1533.03     81.05 o 
   1  15   0      199.68      185.46     37.82 o 
   2  15   0       99.97       45.96     33.19 o 
   3  15   0      428.90      483.76     55.30 o 
   4  15   0     4984.47     5247.01    157.53 o 
   5  15   0     3817.01     3793.65    124.90 o 
   6  15   0       99.27       56.92     45.79 o 
   7  15   0      570.02      748.31     99.14 o 
   8  15   0      686.65      669.88     87.81 o 
 -13  16   0      777.76      593.09    110.15 o 
 -12  16   0      217.67       67.55    150.47 o 
 -11  16   0       57.77       40.77     53.11 o 
 -10  16   0      160.39      224.91     49.91 o 
  -9  16   0      328.19      423.41     55.18 o 
  -8  16   0       28.71       85.20     34.12 o 
  -7  16   0       98.36      139.92     37.44 o 
  -6  16   0      557.98      655.39     52.00 o 
  -5  16   0      440.02      554.89     53.79 o 
  -4  16   0       51.05       25.28     27.19 o 
  -3  16   0       96.38      126.94     43.33 o 
  -2  16   0      237.41      192.87     59.02 o 
  -1  16   0      197.79      174.77     48.79 o 
   0  16   0       16.74       40.32     57.44 o 
   1  16   0      125.46      203.75     40.04 o 
   2  16   0       67.10      -14.65     45.08 o 
   3  16   0      386.78      394.08     56.31 o 
   4  16   0     1985.61     2083.75     97.33 o 
   5  16   0      501.83      424.49     59.88 o 
   6  16   0      117.63      128.32     50.50 o 
   7  16   0        3.18      -13.14     45.99 o 
 -12  17   0      584.06      685.31    120.72 o 
 -11  17   0        3.76      -21.39     48.07 o 
 -10  17   0       11.89       10.91     32.49 o 
  -9  17   0      732.34      802.15     60.87 o 
  -8  17   0     2261.03     2371.28     82.19 o 
  -7  17   0      519.84      469.15     59.36 o 
  -6  17   0      981.15     1021.90     45.63 o 
  -5  17   0      857.52      852.00     61.07 o 
  -4  17   0      166.10      171.28     48.98 o 
  -3  17   0     2391.37     2508.83    108.35 o 
  -2  17   0     3852.57     3889.94    222.08 o 
  -1  17   0     3361.00     3437.96    128.09 o 
   0  17   0       81.70       70.64     47.09 o 
   1  17   0        3.08      -34.30     57.00 o 
   2  17   0      167.56       85.08     47.46 o 
   3  17   0      577.16      564.53     64.67 o 
   4  17   0      171.88      183.88     52.41 o 
   5  17   0        8.92       16.75     46.24 o 
   6  17   0      449.23      477.69     64.06 o 
 -11  18   0      158.28      208.23     67.91 o 
 -10  18   0      248.23      294.03     53.09 o 
  -9  18   0       17.26       78.95     36.17 o 
  -8  18   0        5.05      -15.58     35.97 o 
  -7  18   0      149.88       80.41     41.25 o 
  -6  18   0      404.63      417.10     65.49 o 
  -5  18   0      372.48      340.44     59.24 o 
  -4  18   0       10.74       20.03     50.09 o 
  -3  18   0      254.55      424.21    138.26 o 
  -2  18   0      597.54      631.83     70.26 o 
  -1  18   0      342.38      286.33     56.90 o 
   0  18   0      260.93      226.49     82.18 o 
   1  18   0        6.12        3.99     61.24 o 
   2  18   0      180.27      205.98     73.13 o 
   3  18   0       98.35       96.52     50.74 o 
   4  18   0      107.34       86.16     51.52 o 
  -9  19   0     1653.57     1842.75    100.87 o 
  -8  19   0      324.34      412.83     65.78 o 
  -7  19   0       42.02      210.76     66.03 o 
  -6  19   0      172.16      116.24     54.41 o 
  -5  19   0      941.76      930.79     84.80 o 
  -4  19   0     1307.90     1294.66     93.63 o 
  -3  19   0      602.07      424.06     71.06 o 
  -2  19   0       65.84       74.98     52.38 o 
  -1  19   0      222.65      187.64     57.98 o 
   0  19   0        7.35      -38.07     38.07 o 
   1  19   0      513.59      502.70     65.18 o 
   2  19   0      818.42      937.44     88.92 o 
  -6  20   0      100.79      106.65     75.13 o 
  -5  20   0      107.04       51.44     59.45 o 
  -4  20   0      213.31      389.54    100.73 o 
  -3  20   0       30.62      -50.79     54.18 o 
  -2  20   0      121.60      136.15    137.91 o 
   2 -20   1      174.60      203.61     69.29 o 
   3 -20   1       14.26       67.29     74.64 o 
   4 -20   1      554.78      592.75     88.13 o 
   5 -20   1      318.41      359.10    170.69 o 
   6 -20   1      102.47       11.29    141.84 o 
  -2 -19   1       14.07       28.32     47.46 o 
  -1 -19   1       37.60       39.76     48.12 o 
   0 -19   1       31.20      -19.85     66.43 o 
   1 -19   1        2.07      -12.44     72.01 o 
   2 -19   1       97.29       22.02     47.49 o 
   3 -19   1     1332.75     1531.32    176.89 o 
   4 -19   1     1147.81     1327.39     93.55 o 
   5 -19   1      228.95      263.73     92.51 o 
   6 -19   1       73.33       19.31     50.43 o 
   7 -19   1      373.06      302.48     56.47 o 
   8 -19   1      166.23       87.92     47.29 o 
   9 -19   1        0.76       96.05     70.32 o 
  -4 -18   1       39.05      -15.48     45.52 o 
  -3 -18   1      368.58      415.38     62.19 o 
  -2 -18   1      505.97      294.95     56.94 o 
  -1 -18   1      110.90       91.61     47.00 o 
   0 -18   1      343.57      426.13     65.58 o 
   1 -18   1      223.23      212.11     55.62 o 
   2 -18   1      713.71      671.74     71.23 o 
   3 -18   1     4123.15     4208.79    144.66 o 
   4 -18   1     3059.56     3259.83    248.98 o 
   5 -18   1      732.37      802.11     52.59 o 
   6 -18   1      374.31      330.64     35.11 o 
   7 -18   1      279.61      252.47     47.76 o 
   8 -18   1      196.95      226.79     54.26 o 
   9 -18   1      607.09      659.48     59.52 o 
  10 -18   1       12.98       23.87     55.96 o 
  11 -18   1       14.93       20.30     56.39 o 
  -6 -17   1       32.69       77.79     63.94 o 
  -5 -17   1       31.11       86.99     49.74 o 
  -4 -17   1      176.52      135.50     50.19 o 
  -3 -17   1     2174.45     2393.71    104.00 o 
  -2 -17   1      665.99      670.86     77.23 o 
  -1 -17   1     1146.12     1135.40     66.39 o 
   0 -17   1      355.41      377.24     59.39 o 
   1 -17   1      277.92      306.55     55.87 o 
   2 -17   1       22.46       19.19     67.43 o 
   3 -17   1       99.38       94.14     46.95 o 
   4 -17   1       79.47       65.45     43.20 o 
   5 -17   1      216.37      166.72     52.44 o 
   6 -17   1      171.70      188.51     29.86 o 
   7 -17   1      664.06      635.50     59.09 o 
   8 -17   1      330.32      475.26     48.52 o 
   9 -17   1      274.82      291.61     42.87 o 
  10 -17   1      210.94      229.76     66.23 o 
  11 -17   1        0.18       -1.27     50.82 o 
  12 -17   1      104.21       95.72     77.13 o 
  -7 -16   1      286.25      276.06     59.35 o 
  -6 -16   1      670.79      665.86     67.54 o 
  -5 -16   1       11.67       54.26     46.38 o 
  -4 -16   1      962.45      899.56     72.64 o 
  -3 -16   1     2372.69     2251.45     99.64 o 
  -2 -16   1     1569.89     1658.31    112.50 o 
  -1 -16   1       44.15      -32.01     32.01 o 
   0 -16   1      174.20      164.58     47.16 o 
   1 -16   1     1264.02     1354.97     81.64 o 
   2 -16   1      588.50      690.01     63.49 o 
   3 -16   1      130.61       95.10     41.35 o 
   4 -16   1       28.27      -16.09     30.27 o 
   5 -16   1     1504.33     1490.88     63.20 o 
   6 -16   1       96.00       38.30     25.84 o 
   7 -16   1     2289.90     2185.53     83.09 o 
   8 -16   1     3367.51     3438.06    123.98 o 
   9 -16   1     1357.94     1335.37     87.12 o 
  10 -16   1      104.36      179.48     57.22 o 
  11 -16   1        4.02      -42.38     42.38 o 
  12 -16   1      583.24      571.08     93.08 o 
  13 -16   1      520.00      642.97    112.38 o 
  -8 -15   1       94.33       62.11     67.93 o 
  -7 -15   1      634.78      621.97     73.71 o 
  -6 -15   1      599.65      622.65     64.32 o 
  -5 -15   1     1202.19     1420.21     81.32 o 
  -4 -15   1      693.14      969.33     92.42 o 
  -3 -15   1      654.38      519.64     70.25 o 
  -2 -15   1        5.81        8.69     31.70 o 
  -1 -15   1       31.00       -9.64     30.66 o 
   0 -15   1      229.93      201.52     46.65 o 
   1 -15   1     1638.70     1645.66     83.91 o 
   2 -15   1     1876.15     1833.62     86.68 o 
   3 -15   1      269.76      263.83     44.69 o 
   4 -15   1      750.25      790.69     54.17 o 
   5 -15   1      712.34      773.43     51.96 o 
   6 -15   1      540.25      684.90     39.14 o 
   7 -15   1       12.48      137.81     39.21 o 
   8 -15   1        4.22       45.34     36.08 o 
   9 -15   1       17.28       -9.55     35.24 o 
  10 -15   1      904.30      556.61     98.51 o 
  11 -15   1       42.58       37.49     55.73 o 
  12 -15   1      107.25       15.82    125.13 o 
  13 -15   1       69.95       27.31     60.04 o 
  -8 -14   1       20.57       79.76     72.71 o 
  -7 -14   1      155.48      132.08     47.52 o 
  -6 -14   1     1032.27     1002.72     69.91 o 
  -5 -14   1     3498.90     3942.54    122.04 o 
  -4 -14   1      921.81      909.59     63.75 o 
  -3 -14   1      598.36      618.50     55.10 o 
  -2 -14   1     2256.47     2217.61     75.75 o 
  -1 -14   1     1051.34     1017.89     58.52 o 
   0 -14   1     1884.93     1747.61     82.25 o 
   1 -14   1     5431.12     5262.09    140.55 o 
   2 -14   1      490.97      433.90     74.80 o 
   3 -14   1      719.52      659.11     63.81 o 
   4 -14   1       96.21       96.13     30.04 o 
   5 -14   1     3286.51     3211.71     89.64 o 
   6 -14   1     6684.46     6862.37    126.76 o 
   7 -14   1     2754.57     2755.51     96.66 o 
   8 -14   1      101.19       70.92     33.18 o 
   9 -14   1     3229.45     3255.90    106.01 o 
  10 -14   1     1419.38     1507.83    134.78 o 
  11 -14   1      383.92      405.74     86.32 o 
  12 -14   1     1468.64     1405.33    137.07 o 
  13 -14   1     1046.80      934.41    118.96 o 
  14 -14   1       21.10       50.78     61.43 o 
  -8 -13   1       42.53       41.57     41.32 o 
  -7 -13   1       99.13      165.98     46.05 o 
  -6 -13   1      247.35      344.58     49.29 o 
  -5 -13   1        6.16       -9.27     35.70 o 
  -4 -13   1      110.10       59.50     36.22 o 
  -3 -13   1     1174.62     1055.49     53.34 o 
  -2 -13   1     1548.06     1410.39     59.11 o 
  -1 -13   1     2133.94     2031.54     60.65 o 
   0 -13   1     1638.69     1560.53     62.75 o 
   1 -13   1     1817.42     1983.33     77.85 o 
   2 -13   1      726.58      703.46     38.81 o 
   3 -13   1     1125.31     1201.67     46.65 o 
   4 -13   1       84.81       34.83     20.75 o 
   5 -13   1     1229.19     1141.50     67.79 o 
   6 -13   1      393.54      346.89     24.93 o 
   7 -13   1       48.09       72.68     21.35 o 
   8 -13   1     2212.87     2379.06     65.54 o 
   9 -13   1     4039.82     4168.96    119.35 o 
  10 -13   1      844.03      980.47    109.37 o 
  11 -13   1        2.12       33.98     53.53 o 
  12 -13   1       19.68       94.62     61.26 o 
  13 -13   1       53.78       58.05     59.13 o 
 -11 -12   1     1463.11     1662.91    121.78 o 
 -10 -12   1      284.34      414.93     72.85 o 
  -9 -12   1      746.83      661.94     77.30 o 
  -8 -12   1      692.85      609.42     43.10 o 
  -7 -12   1     1120.68     1166.46     53.30 o 
  -6 -12   1     2130.71     2138.80    115.68 o 
  -5 -12   1       77.65       33.94     32.59 o 
  -4 -12   1      469.86      391.76     44.09 o 
  -3 -12   1      886.75      815.13     41.11 o 
  -2 -12   1      219.98      219.69     28.05 o 
  -1 -12   1    11214.19    10851.89    159.17 o 
   0 -12   1    11905.06    11020.13    210.88 o 
   1 -12   1     1355.99     1318.88     49.91 o 
   2 -12   1     1272.24     1219.59     44.19 o 
   3 -12   1      701.54      619.52     33.53 o 
   4 -12   1       32.92        1.42     17.53 o 
   5 -12   1     1240.40     1220.70     46.40 o 
   6 -12   1      924.28      930.83     32.46 o 
   7 -12   1       26.54       35.60     17.56 o 
   8 -12   1       12.94      101.77     57.03 o 
   9 -12   1     1936.35     1843.13     74.08 o 
  10 -12   1     4360.94     4476.77    215.27 o 
  11 -12   1     5093.34     5342.04    244.64 o 
  12 -12   1      240.81      185.93     70.77 o 
  13 -12   1      173.11      190.61     71.05 o 
  14 -12   1      118.19      221.61     73.12 o 
  15 -12   1      113.67       56.05     57.81 o 
 -12 -11   1        3.41       17.56     58.46 o 
 -11 -11   1       36.19       93.80     59.15 o 
 -10 -11   1       23.97       20.51     51.86 o 
  -9 -11   1      153.24      259.80     62.10 o 
  -8 -11   1      885.63      789.24     48.95 o 
  -7 -11   1      659.17      605.50     40.93 o 
  -6 -11   1      649.82      600.58     37.89 o 
  -5 -11   1     3720.57     3350.04     77.04 o 
  -4 -11   1     1459.61     1486.96     51.17 o 
  -3 -11   1     2032.01     1803.08     54.03 o 
  -2 -11   1      641.73      688.85     35.28 o 
  -1 -11   1       77.29      146.41     37.35 o 
   0 -11   1      837.51      865.98     38.69 o 
   1 -11   1      331.29      374.20     27.17 o 
   2 -11   1     1026.85      932.64     37.38 o 
   3 -11   1     6782.14     6500.86    103.81 o 
   4 -11   1     1839.22     1731.04     52.31 o 
   5 -11   1     1621.73     1584.46     49.11 o 
   6 -11   1     1069.07     1000.70     29.94 o 
   7 -11   1     2249.42     2264.80     77.87 o 
   8 -11   1     1590.67     1576.40     89.84 o 
   9 -11   1      503.88      680.70     56.54 o 
  10 -11   1      671.65      690.17     86.44 o 
  11 -11   1     1057.53      800.78     93.36 o 
  12 -11   1       11.12       71.39     52.78 o 
  13 -11   1      223.46      206.91     65.78 o 
  14 -11   1      313.28      379.27     62.66 o 
  15 -11   1        1.95       -8.12     38.23 o 
  16 -11   1       90.29      230.47     59.71 o 
 -13 -10   1      328.69      369.78     78.44 o 
 -12 -10   1       21.09       81.67     64.36 o 
 -11 -10   1      312.67      337.64     75.77 o 
 -10 -10   1     3707.84     3830.07    175.82 o 
  -9 -10   1     1155.05     1219.02     80.74 o 
  -8 -10   1     1113.26     1153.46     52.85 o 
  -7 -10   1     2805.92     2801.94     74.45 o 
  -6 -10   1     2413.88     2466.39     67.14 o 
  -5 -10   1      127.74      150.54     41.30 o 
  -4 -10   1      827.56      775.97     30.78 o 
  -3 -10   1      338.37      326.29     33.54 o 
  -2 -10   1     4934.65     4826.34     85.81 o 
  -1 -10   1      201.50      193.32     23.29 o 
   0 -10   1     3297.57     3250.48     59.77 o 
   1 -10   1     1027.95     1040.25     60.58 o 
   2 -10   1     1007.67      983.12     39.91 o 
   3 -10   1     4074.58     3917.12     80.59 o 
   4 -10   1    11584.33    10988.79    157.16 o 
   5 -10   1     2251.74     2137.10     43.47 o 
   6 -10   1      184.56      137.55     22.09 o 
   7 -10   1       11.04       26.56     29.33 o 
   8 -10   1      271.37      277.81     37.18 o 
   9 -10   1     4150.77     3921.37    123.82 o 
  11 -10   1      323.00      381.52     51.70 o 
  12 -10   1     1063.02     1159.60     83.64 o 
  13 -10   1       56.50        6.37     34.76 o 
  14 -10   1     1952.02     2084.02    114.13 o 
  15 -10   1     2637.21     2711.55    206.62 o 
  16 -10   1     1474.09     1669.34    113.26 o 
  17 -10   1      108.82      188.50     83.30 o 
 -14  -9   1       17.98      124.66     69.93 o 
 -13  -9   1      340.09      258.57     73.83 o 
 -12  -9   1      223.32      239.34     53.81 o 
 -11  -9   1     1504.01     1410.12    100.95 o 
 -10  -9   1     3923.35     3781.90    174.73 o 
  -9  -9   1     2351.78     2176.21    113.93 o 
  -8  -9   1      764.91      831.90     46.45 o 
  -7  -9   1       39.79      104.01     25.22 o 
  -6  -9   1      181.26      135.10     26.88 o 
  -5  -9   1      717.80      642.90     34.37 o 
  -4  -9   1      332.33      344.28     22.53 o 
  -3  -9   1       17.53       16.23     13.92 o 
  -2  -9   1      503.32      522.47     31.54 o 
  -1  -9   1     4862.78     4570.14     85.85 o 
   0  -9   1    15842.91    15028.50    159.68 o 
   1  -9   1     7031.34     6907.77     88.83 o 
   2  -9   1     2582.28     2476.32     44.16 o 
   3  -9   1      576.70      570.65     20.65 o 
   4  -9   1     1073.88     1188.24     23.78 o 
   5  -9   1       56.67       22.52      9.54 o 
   6  -9   1     2363.11     2419.14     41.65 o 
   7  -9   1       38.74       50.89     11.87 o 
   8  -9   1       54.83       74.24     18.66 o 
   9  -9   1       40.00       14.05     22.13 o 
  10  -9   1      972.20      993.82     81.52 o 
  11  -9   1     8011.68     8548.10    221.29 o 
  12  -9   1     6419.43     6917.97    198.21 o 
  13  -9   1      226.56      248.15     49.99 o 
  14  -9   1      883.91     1099.50     88.48 o 
  15  -9   1      531.15      541.89     74.69 o 
  16  -9   1      112.34       75.41     46.62 o 
  17  -9   1      374.01      445.03    104.17 o 
 -14  -8   1      141.44       42.54     63.03 o 
 -13  -8   1       49.89       55.38     46.43 o 
 -12  -8   1      303.95      285.85     55.16 o 
 -11  -8   1       32.09        3.14     39.27 o 
 -10  -8   1     2249.00     1999.87    121.77 o 
  -9  -8   1     3799.54     3906.66    107.22 o 
  -8  -8   1      629.92      643.10     36.70 o 
  -7  -8   1      733.75      706.09     34.18 o 
  -6  -8   1     7975.72     7614.75    113.34 o 
  -5  -8   1     7310.09     7093.83     89.27 o 
  -4  -8   1      773.54      852.57     25.27 o 
  -3  -8   1     8590.48     8446.99     90.75 o 
  -2  -8   1      541.52      466.39     18.28 o 
  -1  -8   1      306.97      405.05     23.96 o 
   0  -8   1       67.49      147.82     10.79 o 
   1  -8   1      897.38      939.90     27.71 o 
   2  -8   1    11595.98    11764.35    118.19 o 
   3  -8   1    15493.81    14918.63    142.92 o 
   4  -8   1      949.39     1139.74     26.97 o 
   5  -8   1     5440.06     5071.38     55.79 o 
   6  -8   1     3806.82     4094.16     54.79 o 
   7  -8   1     1198.20     1069.35     28.43 o 
   8  -8   1     2158.56     2285.84     47.08 o 
   9  -8   1     3019.79     3039.71    159.72 o 
  10  -8   1      130.12      100.09     32.78 o 
  11  -8   1      800.98      961.48     68.33 o 
  12  -8   1      996.33      999.69     72.78 o 
  13  -8   1     1407.72     1435.87     89.53 o 
  14  -8   1      471.47      440.23     95.01 o 
  15  -8   1        3.29       62.14     43.29 o 
  16  -8   1      184.64      183.80     55.33 o 
  17  -8   1       50.65        9.21     66.27 o 
 -15  -7   1      686.32      693.37    103.16 o 
 -14  -7   1      588.83      515.16     92.92 o 
 -13  -7   1      150.49      219.53     51.63 o 
 -12  -7   1     1008.78      921.58    151.53 o 
 -11  -7   1       13.87       55.41     38.07 o 
 -10  -7   1      408.34      378.70     40.03 o 
  -9  -7   1      197.55      140.81     30.05 o 
  -8  -7   1     1184.82     1163.42     39.66 o 
  -7  -7   1      878.72      940.24     33.34 o 
  -6  -7   1    14207.08    13989.70    150.54 o 
  -5  -7   1     4373.01     4398.02     51.92 o 
  -4  -7   1      124.91      147.62     10.89 o 
  -3  -7   1     1888.30     1556.04     23.97 o 
  -2  -7   1    17437.13    17185.68    142.45 o 
  -1  -7   1     3597.58     3181.59     39.49 o 
   0  -7   1     6586.98     6551.49     70.94 o 
   1  -7   1     1801.00     1990.52     30.01 o 
   2  -7   1     8676.97     8809.24     90.07 o 
   3  -7   1     1667.35     1938.59     27.54 o 
   4  -7   1    10512.71    10445.69    110.74 o 
   5  -7   1    25406.89    24914.03    209.22 o 
   6  -7   1    11808.84    11878.19    126.91 o 
   7  -7   1     1405.81     1372.06     33.89 o 
   8  -7   1      218.52      316.14     22.20 o 
   9  -7   1     1404.24     1408.75     70.83 o 
  10  -7   1     2345.33     2425.50     96.25 o 
  11  -7   1      785.03      967.01     66.80 o 
  12  -7   1       57.03       70.76     33.72 o 
  13  -7   1      992.48      868.97    173.26 o 
  14  -7   1      386.89      289.60     85.44 o 
  15  -7   1      429.58      490.66    119.63 o 
  16  -7   1     2804.70     3028.76    184.45 o 
  17  -7   1      897.52      790.92    128.07 o 
 -15  -6   1     1318.24     1524.78    132.27 o 
 -14  -6   1       32.11       25.87     41.74 o 
 -13  -6   1      950.71      989.50     62.06 o 
 -12  -6   1     1529.82     1428.18     54.24 o 
 -11  -6   1      228.08      206.20     27.97 o 
 -10  -6   1      166.51      170.39     19.21 o 
  -9  -6   1      176.76       93.70     16.13 o 
  -8  -6   1      357.26      396.46     18.49 o 
  -7  -6   1      700.88      731.04     28.48 o 
  -6  -6   1      230.80      164.80     13.99 o 
  -5  -6   1     7936.51     7788.74     64.87 o 
  -4  -6   1    10821.91    10635.78     87.95 o 
  -3  -6   1     1279.74     1105.33     19.65 o 
  -2  -6   1       66.95      134.87     10.03 o 
  -1  -6   1     4819.37     4817.08     47.18 o 
   0  -6   1     1460.73     1456.38     23.82 o 
   1  -6   1     4477.32     4630.43     53.14 o 
   2  -6   1       65.03      140.29      8.06 o 
   3  -6   1      656.89      487.64     12.34 o 
   4  -6   1       78.54      132.29      8.99 o 
   5  -6   1     1522.54     1720.61     33.21 o 
   6  -6   1    11609.19    11576.80    122.50 o 
   7  -6   1    12588.10    12591.88    159.36 o 
   8  -6   1     1115.45     1019.19     32.70 o 
   9  -6   1      139.72      109.13     29.12 o 
  10  -6   1       38.78       57.65     28.29 o 
  11  -6   1      569.26      521.41     55.88 o 
  12  -6   1      860.39      887.08     43.84 o 
  13  -6   1       62.50       82.80     36.53 o 
  14  -6   1       63.38       24.92     38.13 o 
  15  -6   1       82.27      104.26     46.93 o 
  16  -6   1      908.43      971.99    120.14 o 
  17  -6   1      788.96      900.43    139.27 o 
 -16  -5   1       36.16       97.48     69.78 o 
 -15  -5   1      336.33      309.35     42.80 o 
 -14  -5   1      147.22      128.61     29.77 o 
 -13  -5   1     2526.59     2566.85     71.50 o 
 -12  -5   1     2564.76     2514.55     68.63 o 
 -11  -5   1     1193.05     1163.74     42.10 o 
 -10  -5   1      455.13      439.07     25.95 o 
  -9  -5   1     1296.82     1384.15     38.22 o 
  -8  -5   1     8299.62     8205.13     96.53 o 
  -7  -5   1    13517.29    13726.49    121.98 o 
  -6  -5   1      430.80      397.60     14.63 o 
  -5  -5   1     5891.01     5790.12     50.60 o 
  -4  -5   1     6476.10     6671.54     56.83 o 
  -3  -5   1       32.73       29.82      6.28 o 
  -2  -5   1     5947.37     5662.96     54.93 o 
  -1  -5   1    19927.04    20213.33    171.42 o 
   0  -5   1    11011.48    11347.15    127.25 o 
   1  -5   1     4997.12     5203.45     65.66 o 
   2  -5   1    12166.70    12067.40    156.41 o 
   3  -5   1     1999.98     1579.05     27.18 o 
   4  -5   1     6098.71     5554.86     66.41 o 
   5  -5   1      109.70       88.76      9.72 o 
   6  -5   1     4838.66     4632.64     71.23 o 
   7  -5   1     7505.61     7905.21    121.82 o 
   8  -5   1     4444.33     4289.92     79.54 o 
   9  -5   1     5235.11     5420.20    148.37 o 
  10  -5   1     2585.89     2524.51     63.70 o 
  11  -5   1      623.99      681.97     37.68 o 
  12  -5   1      256.06      234.65     28.73 o 
  13  -5   1       35.72       -3.30     23.92 o 
  14  -5   1     3845.24     3761.52    150.76 o 
  15  -5   1      846.44      945.53    111.41 o 
  16  -5   1       88.56      130.58     73.91 o 
  17  -5   1      647.37      635.70    124.28 o 
 -16  -4   1       62.94       75.07     41.66 o 
 -15  -4   1     1342.60     1366.42     67.95 o 
 -14  -4   1     1667.97     1841.89    103.34 o 
 -13  -4   1     1608.16     1713.61     91.44 o 
 -12  -4   1        1.86      -21.52     21.52 o 
 -11  -4   1     1392.92     1366.68     44.17 o 
 -10  -4   1       18.69       25.93     14.03 o 
  -9  -4   1     2187.76     2222.95     46.95 o 
  -8  -4   1      256.81      254.08     21.24 o 
  -7  -4   1       29.48       35.55      9.12 o 
  -6  -4   1        2.90        6.30      6.82 o 
  -5  -4   1        9.98       39.30      6.99 o 
  -4  -4   1     8954.71     8992.83     70.02 o 
  -3  -4   1    18053.47    17699.62    135.17 o 
  -2  -4   1      267.27      197.65     12.19 o 
  -1  -4   1      638.89      652.18     11.99 o 
   0  -4   1    27019.90    28715.08    258.10 o 
   1  -4   1     1124.15     1100.38     29.24 o 
   2  -4   1     1804.25     2249.13     28.88 o 
   3  -4   1     2440.12     2531.30     42.36 o 
   4  -4   1     1452.54     1722.80     31.66 o 
   5  -4   1     3683.36     4339.55     63.35 o 
   6  -4   1        3.43       20.43      8.57 o 
   7  -4   1     2115.37     2142.23     42.66 o 
   8  -4   1      692.07      732.00     32.92 o 
   9  -4   1     2601.51     2675.34     89.94 o 
  10  -4   1      389.52      415.83     28.60 o 
  11  -4   1     6466.29     6622.53    137.69 o 
  12  -4   1     2400.27     2370.09     67.57 o 
  13  -4   1     1183.84     1270.24     88.49 o 
  14  -4   1      647.59      619.76     74.40 o 
  15  -4   1       61.03       33.72     36.83 o 
  16  -4   1      112.42      138.27     48.47 o 
  17  -4   1       14.74       12.65     61.09 o 
  18  -4   1       96.82      -29.33     60.03 o 
 -16  -3   1      131.69      240.75     57.64 o 
 -15  -3   1     1579.53     1639.60    156.91 o 
 -14  -3   1     1702.55     1789.24     81.38 o 
 -13  -3   1     1574.45     1487.89     71.10 o 
 -12  -3   1       24.86       32.40     25.54 o 
 -11  -3   1      709.88      725.34     33.01 o 
 -10  -3   1      605.97      570.37     26.26 o 
  -9  -3   1     2959.31     2993.36     53.22 o 
  -8  -3   1     1832.25     1693.69     32.12 o 
  -7  -3   1        7.44        8.26      9.37 o 
  -6  -3   1     1464.47     1457.58     23.32 o 
  -5  -3   1     7338.72     7776.31     63.37 o 
  -4  -3   1    28805.03    29205.78    218.04 o 
  -3  -3   1    62932.11    63433.38    513.75 o 
  -2  -3   1     7792.64     7351.59     78.76 o 
  -1  -3   1    10515.17    11969.75    109.98 o 
   0  -3   1       12.22       37.24      5.84 o 
   1  -3   1     2872.43     2580.18     33.72 o 
   2  -3   1     1653.04     1757.95     25.51 o 
   3  -3   1     6838.74     6764.92     81.69 o 
   4  -3   1     3111.96     3387.76     48.38 o 
   5  -3   1      511.57      530.27     11.40 o 
   6  -3   1     4400.40     4645.08     50.05 o 
   7  -3   1    22366.73    22200.12    209.24 o 
   8  -3   1    21235.47    21274.10    181.49 o 
   9  -3   1     5939.16     5877.56     66.25 o 
  10  -3   1      764.55      768.50     25.75 o 
  11  -3   1     3647.00     3613.98     87.59 o 
  12  -3   1        0.10        5.61     13.56 o 
  13  -3   1     2137.10     2326.97     72.18 o 
  14  -3   1     1777.94     1722.14    237.04 o 
  15  -3   1      114.52       65.90     41.04 o 
  16  -3   1       83.20       89.53     44.92 o 
  17  -3   1       43.52       41.01     70.48 o 
 -17  -2   1      216.51      228.26     93.11 o 
 -16  -2   1      351.98      509.80    106.62 o 
 -15  -2   1      250.21      364.16     58.23 o 
 -14  -2   1       23.66       63.39     30.15 o 
 -13  -2   1     2835.77     2811.50     94.36 o 
 -12  -2   1      769.84      691.02     48.13 o 
 -11  -2   1     3079.88     2911.79     68.22 o 
 -10  -2   1     7134.18     7318.58    105.93 o 
  -9  -2   1     8892.99     8894.52    100.79 o 
  -8  -2   1      698.34      694.19     20.69 o 
  -7  -2   1      552.71      442.21     15.12 o 
  -6  -2   1     1927.20     1921.75     27.44 o 
  -5  -2   1     1674.39     1872.44     25.61 o 
  -4  -2   1      140.78      171.65      8.54 o 
  -3  -2   1    12795.77    14168.85    116.07 o 
  -2  -2   1    19168.54    20912.29    264.89 o 
  -1  -2   1      545.63      676.37     18.18 o 
   0  -2   1      177.00      127.51      5.60 o 
   1  -2   1    24383.88    26481.02    758.11 o 
   2  -2   1     2865.14     2698.45     33.45 o 
   3  -2   1     4936.10     5024.52     58.68 o 
   4  -2   1      153.21      289.51     13.52 o 
   5  -2   1      336.73      348.83     12.29 o 
   6  -2   1     1912.97     1873.22     24.71 o 
   7  -2   1     4894.95     4998.55     55.80 o 
   8  -2   1     4925.06     5225.17     60.49 o 
   9  -2   1     3359.61     3633.32     57.94 o 
  10  -2   1      423.07      429.31     42.30 o 
  11  -2   1     1243.88     1267.66     40.10 o 
  12  -2   1       36.09       54.18     32.70 o 
  13  -2   1       65.71       89.95     28.23 o 
  14  -2   1       14.64       40.58     24.52 o 
  15  -2   1      399.64      317.96     32.02 o 
  16  -2   1      194.03      158.51     63.51 o 
  17  -2   1       89.20      101.26     77.42 o 
 -17  -1   1      637.19      600.68    124.02 o 
 -16  -1   1      737.33      895.07     87.89 o 
 -15  -1   1      108.07      114.22     67.04 o 
 -14  -1   1       13.88       26.17     28.20 o 
 -13  -1   1     1601.08     1484.92     66.99 o 
 -12  -1   1       54.57       66.93     26.09 o 
 -11  -1   1     5519.63     5426.49     97.68 o 
 -10  -1   1    11004.83    11178.65    131.93 o 
  -9  -1   1     5518.91     5582.31     72.53 o 
  -8  -1   1     1144.14     1127.26     27.50 o 
  -7  -1   1      409.19      428.34     17.01 o 
  -6  -1   1      288.32      257.74     11.24 o 
  -5  -1   1    14157.04    14502.28    115.47 o 
  -4  -1   1     2067.44     1975.58     25.79 o 
  -3  -1   1       19.57       18.98      4.45 o 
  -2  -1   1    11331.00    11643.34     99.32 o 
  -1  -1   1    13406.68    13878.74    122.60 o 
   0  -1   1     7936.43     8620.79    151.87 o 
   1  -1   1    89275.23    91778.38   1118.22 o 
   2  -1   1    30652.50    33903.84    474.98 o 
   3  -1   1       58.71       71.04     10.55 o 
   4  -1   1     7186.93     8009.77     83.08 o 
   5  -1   1     2755.55     2841.15     36.82 o 
   6  -1   1     9153.32     9179.34     91.46 o 
   7  -1   1     3638.68     3547.77     45.35 o 
   8  -1   1        4.21        2.79     10.55 o 
   9  -1   1     1793.58     1956.53     41.51 o 
  10  -1   1       20.44       15.53     13.42 o 
  11  -1   1     4791.41     4730.79     90.71 o 
  12  -1   1     4457.73     4312.09     93.88 o 
  13  -1   1     2680.07     2838.30    103.25 o 
  14  -1   1      132.17      143.49     30.80 o 
  15  -1   1      196.24      219.33     34.90 o 
  16  -1   1       48.48      101.32     27.97 o 
  17  -1   1     1144.43     1473.96    162.98 o 
 -17   0   1      332.01      438.05    110.71 o 
 -16   0   1     1007.32      951.71    162.56 o 
 -15   0   1      668.61      768.04     83.96 o 
 -14   0   1        8.79       -8.57     23.88 o 
 -13   0   1      868.14      892.20     52.30 o 
 -12   0   1     1405.11     1490.84     70.88 o 
 -11   0   1     1378.91     1321.01     43.31 o 
 -10   0   1     1303.01     1284.06     31.91 o 
  -9   0   1        2.18      -10.16     11.68 o 
  -8   0   1     2844.78     2884.78     44.14 o 
  -7   0   1      608.67      502.73     25.16 o 
  -6   0   1      927.36     1136.07     21.19 o 
  -5   0   1     1459.93     1535.91     22.97 o 
  -4   0   1    20942.91    22222.20    223.05 o 
  -3   0   1     2121.67     2572.37     29.22 o 
  -2   0   1     9424.12    10738.27     88.58 o 
   1   0   1    14722.39    16119.72    293.09 o 
   2   0   1      950.67     1191.76     16.36 o 
   3   0   1     4939.25     5354.81     52.59 o 
   4   0   1     2895.45     2880.10     39.46 o 
   5   0   1      746.97      880.39     18.49 o 
   6   0   1     1545.80     1680.11     36.43 o 
   7   0   1      265.22      271.72     13.98 o 
   8   0   1      403.29      429.41     20.58 o 
   9   0   1       60.55       37.75     12.58 o 
  10   0   1       42.97       29.07     15.32 o 
  11   0   1      140.20      187.11     22.30 o 
  12   0   1     1493.45     1510.14     55.48 o 
  13   0   1      636.56      714.89     65.84 o 
  14   0   1      458.18      508.87     46.04 o 
  15   0   1       79.84      134.48     31.83 o 
  16   0   1       60.54       85.58     29.11 o 
  17   0   1       41.96       73.56     72.29 o 
 -17   1   1     1066.11     1280.75    158.29 o 
 -16   1   1     1557.99     1612.79     64.34 o 
 -15   1   1        8.10      -22.88     22.88 o 
 -14   1   1        3.88      -41.16     41.16 o 
 -13   1   1     1354.35     1297.38     66.08 o 
 -12   1   1     2710.77     2834.67     71.59 o 
 -11   1   1     6132.01     5925.34     97.49 o 
 -10   1   1      660.17      669.28     38.04 o 
  -9   1   1     1225.46     1235.56     28.98 o 
  -8   1   1     3967.47     4395.48     55.29 o 
  -7   1   1     1744.58     1608.08     28.21 o 
  -6   1   1    15595.00    15318.85    133.64 o 
  -5   1   1    10783.43    11583.88    114.00 o 
  -4   1   1     2475.84     2191.53     38.18 o 
  -3   1   1     2035.03     2370.20     33.92 o 
  -2   1   1     6133.07     6826.88     64.86 o 
  -1   1   1    63729.75    67617.87   1305.24 o 
   0   1   1    45016.05    47773.83    623.52 o 
   1   1   1     2403.93     2527.69     28.44 o 
   2   1   1    23957.38    26271.00    246.57 o 
   3   1   1    14838.23    16139.70    177.63 o 
   4   1   1      377.80      462.02     15.17 o 
   5   1   1    34357.23    35187.55    298.30 o 
   6   1   1    15395.40    15643.97    140.38 o 
   7   1   1      405.64      381.09     15.68 o 
   8   1   1     1433.92     1300.96     30.04 o 
   9   1   1      595.55      596.72     24.23 o 
  10   1   1     7296.45     7104.35    113.81 o 
  11   1   1     5553.06     5626.78    100.46 o 
  12   1   1      232.33      259.60     29.99 o 
  13   1   1     2315.73     2349.06     84.23 o 
  14   1   1     1127.44     1283.94    120.89 o 
  15   1   1       67.32       38.18     38.13 o 
  16   1   1     1460.70     1409.59    112.32 o 
  17   1   1     1602.19     1582.14    173.51 o 
 -18   2   1     1617.28     1760.54    181.24 o 
 -17   2   1      225.41      302.30     97.99 o 
 -16   2   1        5.78      -35.24     35.24 o 
 -15   2   1       19.60       23.69     40.81 o 
 -14   2   1       27.37       19.48     35.76 o 
 -13   2   1        8.07       46.86     21.21 o 
 -12   2   1      632.47      661.48     74.00 o 
 -11   2   1       44.21       29.57     14.30 o 
 -10   2   1      122.36      143.38     15.76 o 
  -9   2   1     3791.08     3847.75     60.00 o 
  -8   2   1    12074.41    12924.55    135.46 o 
  -7   2   1    11296.81    12005.11    121.04 o 
  -6   2   1     8464.26     8619.88     83.97 o 
  -5   2   1      852.74     1026.68     19.99 o 
  -4   2   1     6580.48     6717.72     93.71 o 
  -3   2   1     5947.78     6721.53     79.77 o 
  -2   2   1     1378.14     1774.93     21.04 o 
  -1   2   1      276.20      184.91      7.64 o 
   0   2   1      428.18      261.53      7.73 o 
   1   2   1     3999.23     4372.61     40.95 o 
   2   2   1     2291.43     2229.89     26.07 o 
   3   2   1     5206.64     5982.09     58.69 o 
   4   2   1     6286.11     7057.75     73.42 o 
   5   2   1       64.09      136.57     10.06 o 
   6   2   1      278.71      270.67     12.27 o 
   7   2   1      608.67      660.46     19.13 o 
   8   2   1      574.39      584.35     20.50 o 
   9   2   1     1827.68     1934.11     38.77 o 
  10   2   1     2101.44     2040.59     55.14 o 
  11   2   1     2719.33     2630.83     67.04 o 
  12   2   1       35.11       16.02     24.25 o 
  13   2   1     3327.49     3275.70    103.30 o 
  14   2   1      765.79      686.53     53.48 o 
  15   2   1       84.09      102.92     32.10 o 
  16   2   1      327.45      453.09     73.44 o 
  17   2   1     1131.35     1119.86    150.65 o 
 -18   3   1     1694.61     2099.36    189.11 o 
 -17   3   1      723.25      769.92     82.45 o 
 -16   3   1      348.62      259.07     60.08 o 
 -15   3   1      490.69      660.89     76.37 o 
 -14   3   1       36.25       56.72     37.01 o 
 -13   3   1      780.21      732.82     69.75 o 
 -12   3   1      730.15      743.48     29.42 o 
 -11   3   1        7.75        7.74     10.24 o 
 -10   3   1     4713.30     4900.28     62.01 o 
  -9   3   1     2661.18     2658.43     42.56 o 
  -8   3   1    29644.40    29493.93    258.26 o 
  -7   3   1    27617.03    26794.36    278.45 o 
  -6   3   1     8213.69     7769.38     86.54 o 
  -5   3   1     3351.13     3486.42     59.53 o 
  -4   3   1    13626.13    14419.97    162.79 o 
  -3   3   1     4326.99     4891.21     53.06 o 
  -2   3   1    41752.58    43655.56    455.18 o 
  -1   3   1       75.81       97.82      7.20 o 
   0   3   1     2151.58     2385.79     29.76 o 
   1   3   1     6283.34     6823.98     63.38 o 
   2   3   1       16.35        7.45      4.54 o 
   3   3   1    22274.70    22327.91    179.38 o 
   4   3   1    51760.72    51746.33    397.25 o 
   5   3   1    12765.17    12902.92    100.98 o 
   6   3   1      462.34      592.85     15.85 o 
   7   3   1     3172.88     3197.50     45.13 o 
   8   3   1       30.18        5.70      9.25 o 
   9   3   1     3048.95     3087.38     55.37 o 
  10   3   1     2315.62     2445.00     83.75 o 
  11   3   1      369.28      374.10     26.89 o 
  12   3   1      381.83      445.97     37.62 o 
  13   3   1      491.22      551.63     42.13 o 
  14   3   1     1338.97     1387.93     73.91 o 
  15   3   1     2430.81     2495.93     96.88 o 
  16   3   1      805.28      954.47    136.63 o 
 -18   4   1      124.85       11.73     60.32 o 
 -17   4   1      190.10      203.64     48.18 o 
 -16   4   1       77.69      120.36     49.32 o 
 -15   4   1      466.60      427.56    112.23 o 
 -14   4   1     2041.19     2207.88    113.41 o 
 -13   4   1     4433.55     4263.12    157.94 o 
 -12   4   1     2350.88     2512.80     90.81 o 
 -11   4   1     3371.29     3264.01     73.68 o 
 -10   4   1     2168.62     2155.84     52.47 o 
  -9   4   1      180.75      221.02     19.18 o 
  -8   4   1      653.82      866.22     26.78 o 
  -7   4   1       22.52       28.63     13.02 o 
  -6   4   1      859.62      941.02     24.00 o 
  -5   4   1     1632.22     1505.20     31.99 o 
  -4   4   1    12296.27    13698.36    143.27 o 
  -3   4   1     4209.21     4657.31     62.88 o 
  -2   4   1      290.38      403.22     10.98 o 
  -1   4   1    27606.83    29856.67    299.50 o 
   0   4   1     6256.95     6102.64     76.94 o 
   1   4   1     4663.00     5029.22     50.51 o 
   2   4   1     1287.08     1493.60     21.20 o 
   3   4   1     5336.19     5181.83     46.16 o 
   4   4   1    10377.70    10483.14     84.26 o 
   5   4   1      353.48      361.86     12.33 o 
   6   4   1     1941.42     1824.09     27.35 o 
   7   4   1     1096.72     1238.61     24.66 o 
   8   4   1     2758.53     2786.97     47.77 o 
   9   4   1       21.86       74.30     25.37 o 
  10   4   1       44.40       37.15     23.33 o 
  11   4   1      263.76      328.28     26.92 o 
  12   4   1      349.82      329.06     35.57 o 
  13   4   1      173.40      205.78     60.95 o 
  14   4   1      802.04      779.99     51.16 o 
  15   4   1     1684.49     1978.39     91.14 o 
  16   4   1      295.09      223.46     48.72 o 
 -18   5   1      454.60      118.26     77.84 o 
 -17   5   1     1177.54     1132.24     97.25 o 
 -16   5   1      312.44      280.97     57.89 o 
 -15   5   1      293.75      222.57     53.66 o 
 -14   5   1     6396.16     6242.84    224.53 o 
 -13   5   1     3688.46     3554.74    140.08 o 
 -12   5   1      603.92      609.69     34.16 o 
 -11   5   1      962.36      985.81     36.31 o 
 -10   5   1        9.15       -3.01     21.30 o 
  -9   5   1     2490.19     2430.66     53.02 o 
  -8   5   1     7539.70     7418.40     99.49 o 
  -7   5   1      202.97      194.43     14.93 o 
  -6   5   1     6200.06     6157.57    166.60 o 
  -5   5   1     8295.01     8833.78    103.36 o 
  -4   5   1    10245.53     9972.56    110.15 o 
  -3   5   1    16803.10    16578.30    188.59 o 
  -2   5   1    26636.33    25392.68    288.79 o 
  -1   5   1    25710.42    26162.28    248.28 o 
   0   5   1      484.66      515.31     15.79 o 
   1   5   1       72.57      107.19      6.94 o 
   2   5   1     2647.45     2331.46     28.17 o 
   3   5   1     3578.61     3713.64     37.63 o 
   4   5   1      364.11      417.29     11.63 o 
   5   5   1      520.40      562.95     16.00 o 
   6   5   1     1002.96      963.78     23.54 o 
   7   5   1     1579.02     1476.47     29.12 o 
   8   5   1    14581.56    14699.03    162.38 o 
   9   5   1     8953.69     9142.83    126.41 o 
  10   5   1      835.66      886.46     37.06 o 
  11   5   1       20.55       11.37     24.40 o 
  12   5   1        1.72      -22.98     22.98 o 
  13   5   1      624.17      614.80     46.00 o 
  14   5   1     1509.23     1467.75     58.65 o 
  15   5   1        4.48        7.96     71.29 o 
 -18   6   1     1135.15     1115.41    148.57 o 
 -17   6   1      122.51       78.97     44.12 o 
 -16   6   1      384.07      304.45     63.14 o 
 -15   6   1      409.64      518.22     70.89 o 
 -14   6   1      144.49      124.27     93.25 o 
 -13   6   1      797.71      832.38     72.63 o 
 -12   6   1      238.40      278.59     25.74 o 
 -11   6   1       25.59       68.09     28.14 o 
 -10   6   1      332.70      343.88     40.66 o 
  -9   6   1     2729.65     2660.79     56.26 o 
  -8   6   1     2078.37     2109.35     47.89 o 
  -7   6   1     4715.89     4342.35     64.91 o 
  -6   6   1    16372.49    16190.00    163.99 o 
  -5   6   1     6250.57     6768.65     78.79 o 
  -4   6   1      402.53      613.46     20.93 o 
  -3   6   1      239.29      325.48     13.12 o 
  -2   6   1     1484.20     1316.36     19.70 o 
  -1   6   1      301.14      271.18     10.77 o 
   0   6   1     1032.61      989.13     25.52 o 
   1   6   1     1873.06     2111.90     27.13 o 
   2   6   1       75.26       53.44      6.82 o 
   3   6   1      706.06      775.80     17.55 o 
   4   6   1     5502.60     5345.29     51.91 o 
   5   6   1     2562.72     2743.52     33.75 o 
   6   6   1     1572.73     1551.04     29.63 o 
   7   6   1     1187.74     1143.78     27.38 o 
   8   6   1     3871.33     3725.65     67.84 o 
   9   6   1      219.57      227.95     21.76 o 
  10   6   1      103.75       74.65     19.00 o 
  11   6   1        4.30       -5.83     21.18 o 
  12   6   1       20.15        1.25     26.57 o 
  13   6   1       53.52       58.26     81.98 o 
  14   6   1       25.94      -19.09     33.48 o 
  15   6   1      765.44      848.09    110.92 o 
 -18   7   1       13.41      150.48     73.22 o 
 -17   7   1        4.40       30.61     41.19 o 
 -16   7   1     2389.73     2532.86    177.52 o 
 -15   7   1     1580.89     1561.98    154.48 o 
 -14   7   1        0.85      -12.35     34.36 o 
 -13   7   1     1866.22     1910.36    103.40 o 
 -12   7   1     1844.87     1789.63     84.37 o 
 -11   7   1       47.08       26.51     26.02 o 
 -10   7   1     2261.17     2193.28     96.66 o 
  -9   7   1     4893.91     4917.52     99.03 o 
  -8   7   1      114.87      106.59     16.93 o 
  -7   7   1        7.61       18.53      9.80 o 
  -6   7   1     1817.87     1964.65     40.79 o 
  -5   7   1     8468.78     8803.42    108.82 o 
  -4   7   1     9602.61     8720.01    118.26 o 
  -3   7   1     7881.51     8388.19     90.07 o 
  -2   7   1    12771.06    13135.12    117.10 o 
  -1   7   1     9037.67     9452.66    109.93 o 
   0   7   1      925.67      963.50     21.92 o 
   1   7   1     7136.10     6742.04     62.51 o 
   2   7   1    11499.03    11363.20     92.56 o 
   3   7   1     3507.42     3323.59     39.78 o 
   4   7   1      282.74      284.80     14.12 o 
   5   7   1     1485.60     1597.47     29.69 o 
   6   7   1    11291.21    11458.67    127.48 o 
   7   7   1      655.97      667.02     37.34 o 
   8   7   1      759.01      739.43     33.88 o 
   9   7   1      522.64      417.16     64.90 o 
  10   7   1     1281.89     1292.63     66.61 o 
  11   7   1      219.63      229.66     48.64 o 
  12   7   1     1034.65     1180.11    102.33 o 
  13   7   1     1075.97     1290.37     86.19 o 
  14   7   1      303.54      426.59     88.95 o 
  15   7   1      390.58      305.23     84.74 o 
 -17   8   1      291.94      132.67     74.94 o 
 -16   8   1        1.78      -10.14     41.43 o 
 -15   8   1       89.35      102.47     47.56 o 
 -14   8   1      454.73      405.68     63.19 o 
 -13   8   1     3131.41     3429.59    138.29 o 
 -12   8   1     3906.71     4045.53    124.34 o 
 -11   8   1     2627.90     2659.30    105.47 o 
 -10   8   1      280.64      311.26     42.56 o 
  -9   8   1       43.65       59.65     20.64 o 
  -8   8   1     3078.86     2927.39    129.79 o 
  -7   8   1      184.75      274.07     24.91 o 
  -6   8   1        8.33       13.79     10.32 o 
  -5   8   1     1509.25     1521.31     29.63 o 
  -4   8   1        0.48       -0.44     10.67 o 
  -3   8   1     5523.56     5169.90     54.99 o 
  -2   8   1    37533.51    36946.62    277.01 o 
  -1   8   1    14359.00    14089.70    129.07 o 
   0   8   1      236.66      344.56     15.04 o 
   1   8   1     1452.32     1320.43     27.63 o 
   2   8   1      124.76      127.39     10.52 o 
   3   8   1      904.44      892.04     24.81 o 
   4   8   1     1922.31     2010.75     41.43 o 
   5   8   1      118.92      156.34     18.86 o 
   6   8   1     3260.27     3184.46     65.83 o 
   7   8   1      912.01      911.24     43.05 o 
   8   8   1      648.43      749.79     39.60 o 
   9   8   1     3635.11     3663.17    106.22 o 
  10   8   1     4165.88     4119.13    116.55 o 
  11   8   1      828.38      887.99     71.97 o 
  12   8   1      923.29     1049.88     79.48 o 
  13   8   1      289.89      284.41     56.89 o 
  14   8   1       22.82       18.19     62.19 o 
 -17   9   1      249.26      369.46    100.66 o 
 -16   9   1       11.10      -16.50     39.97 o 
 -15   9   1       63.52       39.52     44.20 o 
 -14   9   1      313.06      238.75     53.99 o 
 -13   9   1       14.35       52.98     56.73 o 
 -12   9   1     4216.62     4395.12    121.01 o 
 -11   9   1    14124.89    15382.69    337.03 o 
 -10   9   1     2632.01     2641.67    137.14 o 
  -9   9   1      326.86      268.78     83.97 o 
  -8   9   1      457.08      461.29     52.85 o 
  -7   9   1     2183.44     2277.15     54.16 o 
  -6   9   1      114.04      128.10     15.91 o 
  -5   9   1     3663.15     3549.98     62.28 o 
  -4   9   1      103.24       82.59      9.20 o 
  -3   9   1       94.56      164.29     12.22 o 
  -2   9   1     3740.59     3475.71     47.38 o 
  -1   9   1     6269.46     6157.52     88.50 o 
   0   9   1    13185.16    12810.31    203.65 o 
   1   9   1    14855.46    13495.78    183.85 o 
   2   9   1      265.57      243.32     22.48 o 
   3   9   1     3271.74     2969.35     54.01 o 
   4   9   1       40.47       36.20     15.41 o 
   5   9   1     1494.02     1441.73     49.10 o 
   6   9   1      120.54      133.26     24.78 o 
   7   9   1      247.32      201.14     28.82 o 
   8   9   1     1507.48     1521.20     63.37 o 
   9   9   1      949.57      882.80     69.52 o 
  10   9   1     4536.31     4605.04    166.77 o 
  11   9   1     3199.75     3627.57    178.05 o 
  12   9   1      187.44      241.27     54.55 o 
  13   9   1       13.04       18.67     59.31 o 
 -17  10   1      108.24      131.84     77.59 o 
 -16  10   1      727.07      729.69    158.18 o 
 -15  10   1     1104.69     1251.85    100.89 o 
 -14  10   1      659.54      777.30     81.48 o 
 -13  10   1      818.34     1039.06    132.87 o 
 -12  10   1      690.64      621.39     50.36 o 
 -11  10   1     1385.41     1527.85     84.34 o 
 -10  10   1      397.34      453.73     46.88 o 
  -9  10   1     1635.16     1659.67     63.18 o 
  -8  10   1     1174.87     1165.94     53.17 o 
  -7  10   1     3552.55     3364.51     90.13 o 
  -6  10   1       79.93      143.77     25.98 o 
  -5  10   1      201.02      172.41     31.83 o 
  -4  10   1     4955.49     4707.99     78.64 o 
  -3  10   1     8164.04     7541.74    114.07 o 
  -2  10   1     1458.63     1391.72     42.36 o 
  -1  10   1       79.99      109.66     19.94 o 
   0  10   1     3298.59     2912.51     57.39 o 
   1  10   1       48.40       73.54     17.51 o 
   2  10   1     4303.79     4176.72     78.86 o 
   3  10   1     3284.14     3412.30     85.10 o 
   4  10   1      531.14      560.83     29.00 o 
   5  10   1      141.42      187.22     26.25 o 
   6  10   1      326.26      292.54     31.21 o 
   7  10   1      794.45      819.79     43.68 o 
   8  10   1      852.06      819.57     50.24 o 
   9  10   1      116.25       56.40     42.15 o 
  10  10   1      987.00      971.26    112.14 o 
  11  10   1     1388.38     1579.48    121.11 o 
  12  10   1       30.74       91.15     64.06 o 
  13  10   1      298.79      208.03     73.95 o 
 -17  11   1      711.14      658.49    119.88 o 
 -16  11   1      235.99      243.85     58.83 o 
 -15  11   1      524.58      586.47     73.31 o 
 -14  11   1      199.62      152.54     73.82 o 
 -13  11   1       94.23      141.12     43.11 o 
 -12  11   1      261.56      231.08     45.37 o 
 -11  11   1      194.93      159.60     55.96 o 
 -10  11   1     1381.89     1393.65     77.27 o 
  -9  11   1     1599.45     1614.99     66.56 o 
  -8  11   1      300.08      459.07     45.21 o 
  -7  11   1     2884.60     2942.45     87.63 o 
  -6  11   1     5630.42     5636.28    101.23 o 
  -5  11   1      309.47      286.85     23.93 o 
  -4  11   1      188.74      205.37     19.74 o 
  -3  11   1      190.12      190.16     21.40 o 
  -2  11   1     1451.75     1403.81     45.51 o 
  -1  11   1      990.20      917.20     37.98 o 
   0  11   1       55.87       12.99     15.66 o 
   1  11   1     2161.64     2014.88     55.06 o 
   2  11   1        5.60       22.05     22.59 o 
   3  11   1     2053.07     1874.52     55.74 o 
   4  11   1     5323.66     5253.57     97.70 o 
   5  11   1     6982.57     6761.88    119.44 o 
   6  11   1      846.64      787.74     65.57 o 
   7  11   1        0.65      -12.79     25.08 o 
   8  11   1        4.68       14.06     32.52 o 
   9  11   1      450.98      483.76     59.06 o 
  10  11   1      119.59       90.91     59.19 o 
  11  11   1       35.94       55.03     57.32 o 
  12  11   1        7.18       25.67     56.99 o 
 -13  12   1       33.87       52.78     51.34 o 
 -12  12   1      406.40      414.94     79.64 o 
 -11  12   1     3009.50     3202.80    211.07 o 
 -10  12   1     2828.94     2919.94     95.01 o 
  -9  12   1     3046.81     3202.02     98.68 o 
  -8  12   1      502.92      578.13     46.33 o 
  -7  12   1      935.95     1065.69     39.25 o 
  -6  12   1       44.55       26.97     13.89 o 
  -5  12   1      324.40      347.59     28.34 o 
  -4  12   1      294.27      277.41     25.59 o 
  -3  12   1     1816.60     1712.23     50.90 o 
  -2  12   1        9.36       -0.03     17.10 o 
  -1  12   1      326.80      354.33     30.00 o 
   0  12   1     8025.34     7685.44    128.37 o 
   1  12   1     9720.12     9537.32    145.40 o 
   2  12   1     2081.72     1960.40     58.72 o 
   3  12   1      169.30      162.55     27.26 o 
   4  12   1     1831.46     1815.00     75.24 o 
   5  12   1      201.87      208.65     47.78 o 
   6  12   1      389.74      447.40     49.44 o 
   7  12   1     2858.26     2935.70    145.50 o 
   8  12   1       84.87      116.90     35.18 o 
   9  12   1      158.57      207.93     54.66 o 
  10  12   1       10.60       33.33     53.40 o 
  11  12   1      774.07      909.66     94.08 o 
 -13  13   1      526.55      576.37     94.55 o 
 -12  13   1       86.39       68.75     86.17 o 
 -11  13   1        4.25       23.80     76.14 o 
 -10  13   1       41.92      129.21     38.28 o 
  -9  13   1     3301.12     3461.66    107.40 o 
  -8  13   1     1960.44     2046.82     83.06 o 
  -7  13   1       39.39       51.99     19.40 o 
  -6  13   1      704.92      723.40     32.59 o 
  -5  13   1     2382.80     2140.24     59.43 o 
  -4  13   1      933.41      853.70     40.38 o 
  -3  13   1     1671.25     1690.28     51.32 o 
  -2  13   1     1250.51     1297.38     49.75 o 
  -1  13   1     1340.48     1259.07     49.87 o 
   0  13   1      721.19      733.13     46.46 o 
   1  13   1      661.30      691.41     51.96 o 
   2  13   1      548.65      425.37     59.57 o 
   3  13   1      614.34      593.60     38.76 o 
   4  13   1      116.89      129.00     38.22 o 
   5  13   1       64.11       67.32     38.95 o 
   6  13   1      226.68      209.66     53.19 o 
   7  13   1       87.35      111.59     45.61 o 
   8  13   1      362.02      371.47     63.41 o 
   9  13   1      295.81      351.27    109.37 o 
 -13  14   1      235.68      203.66     74.84 o 
 -12  14   1      861.05     1135.22     92.75 o 
 -11  14   1      978.42     1066.31     88.86 o 
 -10  14   1        5.23      -17.41     25.70 o 
  -9  14   1     1666.29     1740.15     70.75 o 
  -8  14   1      548.81      497.10     44.96 o 
  -7  14   1     1821.62     1633.53     76.57 o 
  -6  14   1     3868.34     4110.67     77.54 o 
  -5  14   1     7519.67     7154.15    130.48 o 
  -4  14   1     1513.89     1476.51     57.76 o 
  -3  14   1      312.19      349.96     35.20 o 
  -2  14   1      329.87      333.17     44.57 o 
  -1  14   1     2215.45     2106.60     75.46 o 
   0  14   1     1762.32     1649.72     78.53 o 
   1  14   1      254.74      193.00     34.28 o 
   2  14   1      264.03      295.20     38.75 o 
   3  14   1     1581.91     1518.30     75.55 o 
   4  14   1      128.83      183.67     43.39 o 
   5  14   1     4345.69     4276.95    127.14 o 
   6  14   1     4321.22     4448.48    132.14 o 
   7  14   1      470.84      428.04     84.69 o 
   8  14   1       60.16      146.95     56.41 o 
 -13  15   1       26.95       72.55     64.28 o 
 -12  15   1     1053.48      958.16     91.26 o 
 -11  15   1      650.34      392.93     89.50 o 
 -10  15   1      324.24      231.16     66.15 o 
  -9  15   1        4.27        9.88     34.51 o 
  -8  15   1       10.49       -2.63     27.44 o 
  -7  15   1       79.06      158.96     34.03 o 
  -6  15   1       11.17       12.61     21.77 o 
  -5  15   1      938.59     1046.60     53.26 o 
  -4  15   1     1168.92     1266.39     57.21 o 
  -3  15   1      817.67      804.48     53.90 o 
  -2  15   1       63.63       76.27     35.30 o 
  -1  15   1       73.03       90.48     38.27 o 
   0  15   1       83.71      115.54     43.14 o 
   1  15   1        6.78      -19.22     35.88 o 
   2  15   1       79.28       24.47     33.31 o 
   3  15   1       56.62        2.01     39.24 o 
   4  15   1      131.72      222.50     49.72 o 
   5  15   1     1079.65     1308.36     79.16 o 
   6  15   1     1488.04     1509.06     85.29 o 
   7  15   1     1466.98     1453.59    101.11 o 
   8  15   1      512.66      546.51    120.50 o 
 -13  16   1      261.86      395.87     98.97 o 
 -12  16   1     2663.52     2809.98    293.96 o 
 -11  16   1      653.23      557.65     78.97 o 
 -10  16   1        1.55        6.80     45.21 o 
  -9  16   1      252.91      216.12     39.04 o 
  -8  16   1     1307.74     1371.13     63.68 o 
  -7  16   1     1868.63     1875.86     70.82 o 
  -6  16   1      819.42      700.54     38.80 o 
  -5  16   1     1317.67     1253.83     59.82 o 
  -4  16   1     1214.46     1185.06     66.79 o 
  -3  16   1       51.65       80.99     36.72 o 
  -2  16   1     1323.23     1317.92     79.52 o 
  -1  16   1     2128.50     2044.98     96.30 o 
   0  16   1     1378.52     1422.77     84.13 o 
   1  16   1      400.96      361.84     51.31 o 
   2  16   1      230.32      152.91     54.20 o 
   3  16   1     1242.27     1236.05     77.45 o 
   4  16   1     1651.42     1566.87     87.61 o 
   5  16   1       85.69       49.78     45.50 o 
   6  16   1      156.31      214.76     53.22 o 
   7  16   1      626.18      665.92     79.43 o 
 -12  17   1      186.07      355.48     60.97 o 
 -11  17   1       96.82       73.08     46.96 o 
 -10  17   1      140.05       80.39     34.65 o 
  -9  17   1       57.50      112.46     44.44 o 
  -8  17   1       32.34       28.01     30.98 o 
  -7  17   1       18.81       94.91     33.37 o 
  -6  17   1       25.76      -21.81     21.81 o 
  -5  17   1      305.63      254.70     46.47 o 
  -4  17   1      286.92      261.27     54.08 o 
  -3  17   1       17.49       53.05     45.19 o 
  -2  17   1      587.36      481.87     64.57 o 
  -1  17   1       42.66      172.82     52.20 o 
   0  17   1     1056.74      978.60     83.59 o 
   1  17   1      759.98      796.28     59.54 o 
   2  17   1      142.25      129.91     49.78 o 
   3  17   1      351.83      316.29     57.08 o 
   4  17   1       70.06       48.37     48.29 o 
   5  17   1       34.85       -1.46     44.53 o 
 -11  18   1       94.46      -11.41     50.45 o 
 -10  18   1       54.63       67.13     46.03 o 
  -9  18   1      252.82      299.13     43.92 o 
  -8  18   1     1367.34     1564.03     72.32 o 
  -7  18   1      101.76       77.18     37.44 o 
  -6  18   1      155.83      179.18     32.00 o 
  -5  18   1       43.86       46.66     47.17 o 
  -4  18   1     2107.90     2187.78    108.47 o 
  -3  18   1     4203.75     4424.26    150.41 o 
  -2  18   1     3200.09     3164.84    127.52 o 
  -1  18   1       68.87      191.14     59.68 o 
   0  18   1     1344.97     1471.56    107.10 o 
   1  18   1      460.44      402.72     58.21 o 
   2  18   1      389.20      347.73     58.62 o 
   3  18   1      678.91      654.41     68.71 o 
   4  18   1      474.55      562.50     67.57 o 
  -9  19   1      408.23      292.94     56.97 o 
  -8  19   1       67.26      119.72     97.64 o 
  -7  19   1       53.15        2.73     53.30 o 
  -6  19   1        0.94      -43.59     69.70 o 
  -5  19   1      163.65       58.42    160.06 o 
  -4  19   1      518.04      633.57    100.25 o 
  -3  19   1      523.95      620.12     73.99 o 
  -2  19   1      190.57      191.79     56.99 o 
  -1  19   1        3.47       -0.37     52.47 o 
   0  19   1      248.99      273.70     49.62 o 
   1  19   1      168.54      117.98     51.04 o 
  -6  20   1      113.74       82.78     72.90 o 
  -5  20   1       29.76       31.25     61.63 o 
  -4  20   1      764.41      803.50     98.32 o 
  -3  20   1      100.24       81.17     61.48 o 
  -2  20   1       56.71      147.07     89.16 o 
   2 -20   2      254.94      294.90     81.53 o 
   3 -20   2        8.81       97.08    165.51 o 
   4 -20   2      434.75      447.19     83.69 o 
   5 -20   2      658.59      800.90     95.13 o 
   6 -20   2      318.18      464.63     81.01 o 
  -2 -19   2      362.57      285.42     57.36 o 
  -1 -19   2      469.77      481.40     62.94 o 
   0 -19   2      201.43      133.07     44.64 o 
   1 -19   2       19.01       49.46     57.19 o 
   2 -19   2      338.21      393.11     64.98 o 
   3 -19   2      133.65      210.91     91.36 o 
   4 -19   2     1970.40     1693.41    102.14 o 
   5 -19   2     2246.72     2351.04    146.67 o 
   6 -19   2     1236.54     1421.97     94.91 o 
   7 -19   2        1.26        1.64     41.22 o 
   8 -19   2        8.16       89.08     86.73 o 
   9 -19   2      745.78      791.01     73.63 o 
  -4 -18   2       18.22        8.82     46.59 o 
  -3 -18   2       71.42       66.33     48.77 o 
  -2 -18   2      587.70      610.51     66.73 o 
  -1 -18   2      425.52      410.80     60.41 o 
   0 -18   2       28.72      -13.63     52.03 o 
   1 -18   2      155.84      194.78     53.84 o 
   2 -18   2      246.12      217.49     54.57 o 
   3 -18   2      299.17      321.14     60.75 o 
   4 -18   2       13.22       55.04     74.40 o 
   5 -18   2      463.70      443.70     40.54 o 
   6 -18   2     1051.86     1143.84     66.90 o 
   7 -18   2      279.05      214.44     46.71 o 
   8 -18   2       52.78       46.39     38.11 o 
   9 -18   2      253.86      344.66     64.84 o 
  10 -18   2      329.04      340.37     73.47 o 
  11 -18   2       59.03       35.29     56.81 o 
  -6 -17   2      328.83      365.24     59.50 o 
  -5 -17   2      338.02      247.85     55.43 o 
  -4 -17   2       19.91      -44.59     44.59 o 
  -3 -17   2      125.37      129.87     49.54 o 
  -2 -17   2     2015.57     2007.11     97.12 o 
  -1 -17   2      491.27      371.61     50.82 o 
   0 -17   2       24.97       10.47     53.14 o 
   1 -17   2      777.73      631.72     66.36 o 
   2 -17   2     1043.87      944.95    102.26 o 
   3 -17   2     1529.76     1659.53     91.48 o 
   4 -17   2      402.16      357.72     48.03 o 
   5 -17   2      370.61      418.66     40.42 o 
   6 -17   2     1318.86     1431.71     74.37 o 
   7 -17   2       31.96       26.59     37.31 o 
   8 -17   2     1590.22     1609.03     94.67 o 
   9 -17   2     2077.51     2144.58    103.61 o 
  10 -17   2      777.18      888.34     93.76 o 
  11 -17   2      123.36      141.07     60.70 o 
  12 -17   2        0.46      -32.21     64.09 o 
  -7 -16   2        9.68      -25.79     50.70 o 
  -6 -16   2       27.93        8.93     44.65 o 
  -5 -16   2      366.11      312.67     63.23 o 
  -4 -16   2     2982.02     2887.47    159.97 o 
  -3 -16   2     2479.39     2642.75    107.88 o 
  -2 -16   2      306.21      408.91     54.33 o 
  -1 -16   2      144.22      112.81     35.99 o 
   0 -16   2      175.03      177.34     48.84 o 
   1 -16   2       94.61       50.99     70.22 o 
   2 -16   2        0.63       -6.99     35.66 o 
   3 -16   2       44.69       67.81     38.30 o 
   4 -16   2      299.61      280.41     47.41 o 
   5 -16   2      220.99      224.14     35.15 o 
   6 -16   2      883.44      892.46     49.08 o 
   7 -16   2      736.73      930.48     59.30 o 
   8 -16   2      110.99      250.48     50.77 o 
   9 -16   2      458.80      695.42     63.01 o 
  10 -16   2       12.80       69.56     65.51 o 
  11 -16   2       78.99      -27.05     60.14 o 
  12 -16   2      173.41       95.87     59.68 o 
  13 -16   2      339.83      135.84     77.65 o 
  -8 -15   2      387.41      466.16     70.56 o 
  -7 -15   2      375.09      515.34     61.13 o 
  -6 -15   2        5.37      -32.73     42.82 o 
  -5 -15   2     1192.51     1123.17     94.93 o 
  -4 -15   2     3731.10     3805.53    122.57 o 
  -3 -15   2     2248.06     2389.19     96.91 o 
  -2 -15   2       43.57      -10.48     33.36 o 
  -1 -15   2      665.71      548.41     46.80 o 
   0 -15   2      142.41      162.77     42.97 o 
   1 -15   2     1042.95      909.85    101.50 o 
   2 -15   2     1192.47      987.43     81.88 o 
   3 -15   2      574.81      581.44     53.50 o 
   4 -15   2      364.75      414.85     52.84 o 
   5 -15   2        2.58       11.93     32.85 o 
   6 -15   2     2755.38     2663.42     81.40 o 
   7 -15   2     5771.15     5628.10    147.91 o 
   8 -15   2     3419.04     3323.49    112.28 o 
   9 -15   2      613.56      620.85     56.43 o 
  10 -15   2      275.52      192.64     71.45 o 
  11 -15   2       53.80       38.86     59.26 o 
  12 -15   2      185.38      308.23     89.03 o 
  13 -15   2      360.10      467.37    100.94 o 
  14 -15   2      130.68       46.70     68.22 o 
  -8 -14   2      878.77      891.55     80.87 o 
  -7 -14   2       89.58       79.60     45.22 o 
  -6 -14   2       14.23       50.84     42.40 o 
  -5 -14   2      213.14      284.08     54.87 o 
  -4 -14   2       69.72       19.65     37.70 o 
  -3 -14   2        8.69      -11.77     34.66 o 
  -2 -14   2        7.60      -18.76     28.17 o 
  -1 -14   2      817.47      763.82     50.78 o 
   0 -14   2     3213.36     3199.07    107.84 o 
   1 -14   2     1645.92     1641.70     96.59 o 
   2 -14   2      628.88      667.31     54.66 o 
   3 -14   2      942.49      945.59     83.01 o 
   4 -14   2      738.15      830.23     51.23 o 
   5 -14   2        6.91        5.20     51.36 o 
   6 -14   2      129.12      187.10     28.26 o 
   7 -14   2      470.89      351.97     44.63 o 
   8 -14   2      357.98      304.74     43.41 o 
   9 -14   2       15.23       -6.22     31.07 o 
  10 -14   2      970.27     1095.56    118.98 o 
  11 -14   2      243.90      233.40     76.56 o 
  12 -14   2      242.11      254.59     81.91 o 
  13 -14   2      196.98      179.42     78.59 o 
  14 -14   2       83.17       96.84     70.60 o 
  -8 -13   2       32.85        9.83     56.42 o 
  -7 -13   2      387.40      354.68     52.09 o 
  -6 -13   2        5.01       71.98     39.60 o 
  -5 -13   2     1966.93     1911.47     83.22 o 
  -4 -13   2        3.35       -7.49     32.47 o 
  -3 -13   2     1485.34     1496.14     62.78 o 
  -2 -13   2     1752.32     1564.59     61.61 o 
  -1 -13   2        5.02       24.41     22.07 o 
   0 -13   2     5706.81     5149.32    130.60 o 
   1 -13   2     8480.62     8281.56    152.68 o 
   2 -13   2      435.42      394.64     34.13 o 
   3 -13   2      277.50      246.80     27.50 o 
   4 -13   2       12.91      -15.90     15.90 o 
   5 -13   2      771.19      691.08     40.10 o 
   6 -13   2     2004.74     2019.77     55.80 o 
   7 -13   2      210.34      231.61     35.49 o 
   8 -13   2     1359.77     1467.26     52.35 o 
   9 -13   2     1277.69     1342.33     68.82 o 
  10 -13   2      599.43      560.90     91.23 o 
  11 -13   2     4535.44     4845.91    238.59 o 
  12 -13   2     5171.33     5197.83    252.54 o 
  13 -13   2     1192.51     1176.50    128.98 o 
  14 -13   2      118.97       72.04     61.17 o 
 -11 -12   2      113.92      212.65     66.46 o 
 -10 -12   2       37.64      117.84     55.85 o 
  -9 -12   2      204.27      166.03     57.28 o 
  -8 -12   2       12.09        6.37     28.11 o 
  -7 -12   2     1678.50     1651.00     72.28 o 
  -6 -12   2      481.72      516.18     51.35 o 
  -5 -12   2      499.78      497.91     47.67 o 
  -4 -12   2     2219.56     2093.94     80.75 o 
  -3 -12   2     1373.52     1290.99     49.28 o 
  -2 -12   2     3437.33     3214.46     73.75 o 
  -1 -12   2     2068.91     2117.40     65.54 o 
   0 -12   2      602.57      599.99     37.72 o 
   1 -12   2     1732.32     1577.59     64.61 o 
   2 -12   2      334.21      335.59     29.03 o 
   3 -12   2      666.37      673.79     32.33 o 
   4 -12   2       12.47        6.11     18.35 o 
   5 -12   2     1137.28     1148.03     38.91 o 
   6 -12   2     3937.39     3960.49     71.86 o 
   7 -12   2      648.86      673.25     37.64 o 
   8 -12   2     2494.45     2542.47     62.88 o 
   9 -12   2     3576.33     3950.70    134.30 o 
  10 -12   2       12.85       67.76     50.61 o 
  11 -12   2      198.79      173.05     61.75 o 
  12 -12   2      469.11      369.17     80.98 o 
  13 -12   2      108.44       46.85     56.27 o 
  14 -12   2      227.33      197.22     52.08 o 
  15 -12   2        9.35        8.92     56.34 o 
 -12 -11   2      397.42      489.53     81.37 o 
 -11 -11   2        9.49       71.87     58.15 o 
 -10 -11   2      502.37      442.35     75.33 o 
  -9 -11   2     3571.98     3436.78    159.54 o 
  -8 -11   2      503.72      556.49     68.62 o 
  -7 -11   2     1646.32     1544.06     58.54 o 
  -6 -11   2     1841.96     1765.23     78.75 o 
  -5 -11   2      126.29      125.78     25.98 o 
  -4 -11   2        4.50      -13.21     20.61 o 
  -3 -11   2       93.66       96.35     24.86 o 
  -2 -11   2     3561.50     3657.70     83.45 o 
  -1 -11   2    10365.95     9630.11    155.52 o 
   0 -11   2     3108.14     3193.34     71.57 o 
   1 -11   2     4930.93     4642.46     95.92 o 
   2 -11   2     4879.58     4702.31     86.41 o 
   3 -11   2     1430.77     1439.31     49.22 o 
   4 -11   2     4205.10     3966.68     84.41 o 
   5 -11   2     7923.67     7701.66    114.02 o 
   6 -11   2     2151.48     2108.96     46.13 o 
   7 -11   2      179.24      153.19     29.07 o 
   8 -11   2      134.63      127.06     28.43 o 
   9 -11   2     2404.19     2406.60    146.91 o 
  10 -11   2     2644.00     2400.01    151.91 o 
  11 -11   2     1826.86     2018.63    143.39 o 
  12 -11   2      254.92      286.27     74.83 o 
  13 -11   2      937.33     1092.47    118.95 o 
  14 -11   2      327.25      315.10     59.42 o 
  15 -11   2      264.53      234.24     58.32 o 
  16 -11   2     1036.60     1248.89    143.75 o 
 -13 -10   2        0.03       32.34     60.17 o 
 -12 -10   2      756.18      720.09     94.14 o 
 -11 -10   2      622.16      559.00     84.13 o 
 -10 -10   2      603.25      513.58     79.82 o 
  -9 -10   2     1474.08     1423.14    104.69 o 
  -8 -10   2     5446.15     5552.45    138.85 o 
  -7 -10   2      893.17      910.63     45.85 o 
  -6 -10   2     1701.50     1652.75     65.91 o 
  -5 -10   2       22.16       38.46     24.08 o 
  -4 -10   2       84.22       69.64     16.92 o 
  -3 -10   2      161.91      165.74     22.18 o 
  -2 -10   2       85.74       16.12     36.96 o 
  -1 -10   2      149.70      108.65     21.20 o 
   0 -10   2     4126.29     3940.02     72.32 o 
   1 -10   2    12522.30    11734.32    160.96 o 
   2 -10   2     7297.73     6765.06    104.83 o 
   3 -10   2     2650.70     2539.26     56.23 o 
   4 -10   2      176.47      276.79     18.17 o 
   5 -10   2       19.57       36.16     11.46 o 
   6 -10   2       18.64       27.89     10.42 o 
   7 -10   2      182.85      175.31     24.51 o 
   8 -10   2      271.10      304.24     32.02 o 
   9 -10   2      150.10       93.89     40.11 o 
  10 -10   2      207.45      141.92     51.12 o 
  11 -10   2      210.85      137.85     39.02 o 
  12 -10   2     3066.55     3567.29    225.67 o 
  13 -10   2     3044.04     3163.61    132.85 o 
  14 -10   2     1145.41     1225.57     90.77 o 
  15 -10   2        1.62       58.65     72.53 o 
  16 -10   2       44.70       36.59     42.78 o 
  17 -10   2        3.83      106.70     74.01 o 
 -14  -9   2       43.16      -19.69     58.19 o 
 -13  -9   2       49.66       52.70     45.83 o 
 -12  -9   2       10.15      -38.41     38.41 o 
 -11  -9   2     1641.38     1538.51    151.52 o 
 -10  -9   2     1059.51     1025.46     96.24 o 
  -9  -9   2      205.41      221.83     46.60 o 
  -8  -9   2     8097.39     7901.67    136.22 o 
  -7  -9   2     2512.65     2517.03     67.69 o 
  -6  -9   2       38.57       63.65     22.81 o 
  -5  -9   2     4339.54     4128.86     83.26 o 
  -4  -9   2     5213.78     4917.86     81.95 o 
  -3  -9   2      642.54      616.31     28.55 o 
  -2  -9   2     1094.47     1156.25     44.03 o 
  -1  -9   2       28.92       19.22     17.54 o 
   0  -9   2      108.81      140.98     19.87 o 
   1  -9   2      435.08      400.09     21.37 o 
   2  -9   2        0.38       25.61     11.25 o 
   3  -9   2    11835.22    11869.51    129.33 o 
   4  -9   2    19475.44    18773.00    177.11 o 
   5  -9   2      827.76      817.41     25.25 o 
   6  -9   2        9.21       23.80     10.98 o 
   7  -9   2      929.24      976.49     30.80 o 
   8  -9   2       82.21       93.88     19.65 o 
   9  -9   2     2566.61     2440.00    381.28 o 
  10  -9   2      284.73      242.97     41.86 o 
  11  -9   2      447.44      529.44     57.28 o 
  12  -9   2      561.79      722.99     65.83 o 
  13  -9   2      697.86      720.78     70.30 o 
  14  -9   2     2816.78     2587.34    157.02 o 
  15  -9   2     1880.38     2014.20    117.31 o 
  16  -9   2      393.34      440.48    104.48 o 
  17  -9   2      189.02      307.88     95.38 o 
 -14  -8   2      636.60      719.73     98.22 o 
 -13  -8   2      915.74      954.10     78.14 o 
 -12  -8   2      674.63      731.92     68.60 o 
 -11  -8   2     1852.22     1741.93     92.67 o 
 -10  -8   2      239.35      200.12     80.97 o 
  -9  -8   2       20.27       -0.39     28.28 o 
  -8  -8   2       43.10       10.04     19.46 o 
  -7  -8   2       89.07      117.33     21.73 o 
  -6  -8   2       82.96       85.69     17.97 o 
  -5  -8   2     6669.22     6511.44     84.12 o 
  -4  -8   2     5199.42     5115.63     64.86 o 
  -3  -8   2     2836.31     2923.94     51.64 o 
  -2  -8   2     4038.89     3809.73     57.26 o 
  -1  -8   2     7332.05     6805.37     74.39 o 
   0  -8   2     5592.16     5258.40     75.79 o 
   1  -8   2     7256.66     7400.05     83.66 o 
   2  -8   2      293.73      317.08     16.31 o 
   3  -8   2     2224.04     2341.93     35.18 o 
   4  -8   2       12.37        9.58      6.79 o 
   5  -8   2     5796.85     5416.02     55.27 o 
   6  -8   2     7691.94     7863.62     83.73 o 
   7  -8   2     5925.11     6385.30     83.23 o 
   8  -8   2     1192.33     1279.60     49.33 o 
   9  -8   2       73.44       97.17     29.84 o 
  10  -8   2     1387.95     1474.89    130.01 o 
  11  -8   2     1910.74     2127.44     98.49 o 
  12  -8   2       19.52       -2.60     34.84 o 
  13  -8   2      405.93      455.66     58.46 o 
  14  -8   2      369.05      407.68     57.99 o 
  15  -8   2      512.87      412.78    110.64 o 
  16  -8   2      359.92      449.79     71.37 o 
  17  -8   2     2004.82     2183.29    188.27 o 
 -15  -7   2      405.44      398.69     87.81 o 
 -14  -7   2     1277.73     1130.07    117.01 o 
 -13  -7   2       94.38       39.30     43.20 o 
 -12  -7   2     1045.99     1140.94     76.88 o 
 -11  -7   2      317.63      289.61     48.81 o 
 -10  -7   2        9.00      -28.41     30.64 o 
  -9  -7   2      488.91      521.25     35.68 o 
  -8  -7   2        1.82       -5.17     13.31 o 
  -7  -7   2     3744.97     3649.22     59.78 o 
  -6  -7   2     6431.32     6366.22     83.08 o 
  -5  -7   2      711.23      785.01     21.07 o 
  -4  -7   2     4683.17     4844.95     51.45 o 
  -3  -7   2    13613.19    13619.14    118.52 o 
  -2  -7   2     3029.31     2766.40     34.69 o 
  -1  -7   2       19.15       39.95      8.25 o 
   0  -7   2     4566.79     4230.44     50.27 o 
   1  -7   2      238.90      202.73     11.72 o 
   2  -7   2     5263.64     5072.20     58.32 o 
   3  -7   2      124.19      147.54     10.76 o 
   4  -7   2     4788.31     4475.07     46.63 o 
   5  -7   2     6747.51     6712.21     88.77 o 
   6  -7   2       28.04      139.08     15.89 o 
   7  -7   2    10107.50    10256.47    123.88 o 
   8  -7   2    16087.07    15944.17    223.73 o 
   9  -7   2     3091.38     3199.30    110.14 o 
  10  -7   2      130.56      137.14     33.31 o 
  11  -7   2      930.16     1035.32     70.06 o 
  12  -7   2        1.41        4.56     18.53 o 
  13  -7   2      284.51      323.57     51.73 o 
  14  -7   2      173.08      112.18     44.84 o 
  15  -7   2      514.77      413.93    155.82 o 
  16  -7   2       14.15       73.97     41.35 o 
  17  -7   2      311.97      309.55     97.72 o 
 -15  -6   2       24.37       84.75     70.55 o 
 -14  -6   2      735.41      719.24     58.14 o 
 -13  -6   2      101.42       78.98     30.25 o 
 -12  -6   2     1020.17     1016.94     53.41 o 
 -11  -6   2      615.26      619.99     39.44 o 
 -10  -6   2      137.93      160.37     21.88 o 
  -9  -6   2     2242.73     2239.53     49.15 o 
  -8  -6   2     1109.97     1180.96     30.59 o 
  -7  -6   2     9524.03     9498.77     98.08 o 
  -6  -6   2     4817.42     4874.66     62.88 o 
  -5  -6   2       87.52      126.39      9.98 o 
  -4  -6   2     2329.41     2507.60     43.31 o 
  -3  -6   2       36.09       18.32      7.22 o 
  -2  -6   2     1278.21     1413.19     21.99 o 
  -1  -6   2     2597.74     2714.68     36.49 o 
   0  -6   2     1460.23     1502.33     24.36 o 
   1  -6   2      116.16      103.55      8.42 o 
   2  -6   2      912.27     1171.12     20.76 o 
   3  -6   2    18740.49    18887.43    165.52 o 
   4  -6   2    29510.46    30443.42    220.07 o 
   5  -6   2    11497.22    10685.87    117.15 o 
   6  -6   2     2580.90     2730.12     39.16 o 
   7  -6   2     4174.25     4425.86     71.52 o 
   8  -6   2     2180.57     2180.45     53.39 o 
   9  -6   2     3478.66     3399.28    130.82 o 
  10  -6   2     3092.17     3255.68    114.99 o 
  11  -6   2     1512.95     1609.53     54.42 o 
  12  -6   2      110.63       80.31     22.61 o 
  13  -6   2      284.46      379.10     53.71 o 
  14  -6   2      407.69      463.37     67.03 o 
  15  -6   2     3925.89     4183.18    166.99 o 
  16  -6   2     1962.89     2122.72    122.65 o 
  17  -6   2      427.67      426.57    109.79 o 
 -16  -5   2      661.98      653.18    101.28 o 
 -15  -5   2       39.93       67.90     37.45 o 
 -14  -5   2     2047.00     1981.60     93.48 o 
 -13  -5   2     2197.07     2231.15     66.95 o 
 -12  -5   2     2034.81     2029.94     56.11 o 
 -11  -5   2        0.22      -15.72     15.72 o 
 -10  -5   2     2451.53     2267.20     49.90 o 
  -9  -5   2       23.33       22.08     13.14 o 
  -8  -5   2      468.73      432.67     20.15 o 
  -7  -5   2       44.23       12.05     14.28 o 
  -6  -5   2     2554.56     2699.31     33.64 o 
  -5  -5   2     7110.22     7114.90     59.12 o 
  -4  -5   2       37.41       25.93      8.43 o 
  -3  -5   2     6883.12     7173.18     67.08 o 
  -2  -5   2    17297.79    15705.86    129.84 o 
  -1  -5   2    19902.68    19336.29    177.67 o 
   0  -5   2     1311.82     1305.85     23.79 o 
   1  -5   2     2462.36     2543.20     41.50 o 
   2  -5   2      688.45      824.76     14.56 o 
   3  -5   2     2710.58     2756.90     32.98 o 
   4  -5   2      135.51      132.56      9.07 o 
   5  -5   2     2633.74     2889.10     46.67 o 
   6  -5   2     5863.80     5918.90     83.82 o 
   7  -5   2      320.69      376.73     21.92 o 
   8  -5   2      211.80      242.39     19.88 o 
   9  -5   2       19.18       77.84     26.64 o 
  10  -5   2     1536.80     1577.21     51.01 o 
  11  -5   2      501.72      556.96     36.50 o 
  12  -5   2     1423.68     1428.71     58.28 o 
  13  -5   2      479.57      502.52     48.14 o 
  14  -5   2      242.59      282.95     72.59 o 
  15  -5   2      621.63      504.66     69.90 o 
  16  -5   2      743.07      683.18     77.82 o 
  17  -5   2      711.39      816.53    134.43 o 
 -16  -4   2       60.63       45.25     39.36 o 
 -15  -4   2        4.66       38.41     24.18 o 
 -14  -4   2     2157.97     2201.01     80.03 o 
 -13  -4   2     3370.24     3245.61     88.77 o 
 -12  -4   2     3241.27     3297.48     76.93 o 
 -11  -4   2      673.25      593.56     31.51 o 
 -10  -4   2       25.39        4.10     14.21 o 
  -9  -4   2     2206.06     2066.14     44.61 o 
  -8  -4   2     7522.72     7485.12     88.51 o 
  -7  -4   2      929.03     1102.61     22.76 o 
  -6  -4   2     1042.98     1043.85     22.46 o 
  -5  -4   2     3640.00     3557.74     34.62 o 
  -4  -4   2     1371.69     1548.91     21.81 o 
  -3  -4   2    17151.55    16472.88    140.48 o 
  -2  -4   2    70912.92    74030.11    644.14 o 
  -1  -4   2    26714.03    28565.05    224.07 o 
   0  -4   2     7523.14     7505.83     79.95 o 
   1  -4   2      991.08     1158.13     18.79 o 
   2  -4   2     4124.09     4133.07     61.11 o 
   3  -4   2    19152.75    19316.24    190.33 o 
   4  -4   2     3495.67     3441.58     38.88 o 
   5  -4   2     1033.50     1093.87     26.16 o 
   6  -4   2     1500.96     1552.30     33.64 o 
   7  -4   2      135.82       96.99     12.16 o 
   8  -4   2     6704.05     6495.36     82.59 o 
   9  -4   2    17487.90    17751.99    286.77 o 
  10  -4   2     2717.89     3019.73     78.09 o 
  11  -4   2      747.96      750.00     42.98 o 
  12  -4   2     1475.20     1435.76     59.72 o 
  13  -4   2       30.31       35.89     26.75 o 
  14  -4   2      763.80      911.23     81.31 o 
  15  -4   2      299.64      299.86     60.46 o 
  16  -4   2      179.91      233.86     54.37 o 
  17  -4   2      119.53      176.24     74.97 o 
 -17  -3   2      109.95      217.73     89.74 o 
 -16  -3   2       13.67        1.09     40.98 o 
 -15  -3   2      725.77      780.52     58.95 o 
 -14  -3   2     1661.58     1708.31     78.92 o 
 -13  -3   2      199.25      232.83     53.15 o 
 -12  -3   2     2529.94     2420.50     64.30 o 
 -11  -3   2     5278.10     5108.82     95.39 o 
 -10  -3   2       32.36       63.97     16.43 o 
  -9  -3   2     1906.48     1980.65     42.75 o 
  -8  -3   2     7870.13     7883.46     81.53 o 
  -7  -3   2     2824.64     2851.46     39.96 o 
  -6  -3   2     1193.99     1203.45     22.29 o 
  -5  -3   2     2023.17     2086.71     24.99 o 
  -4  -3   2      996.08      991.13     18.63 o 
  -3  -3   2     1486.28     1389.65     22.05 o 
  -2  -3   2    10260.29    10837.15    110.80 o 
  -1  -3   2    54017.70    58523.24    606.09 o 
   0  -3   2    20920.20    22389.94    234.21 o 
   1  -3   2     2348.60     2916.11     65.36 o 
   2  -3   2     1569.39     1401.75     23.27 o 
   3  -3   2     6896.49     7060.74     74.61 o 
   4  -3   2        7.55       22.91      5.30 o 
   5  -3   2      356.89      400.28     11.81 o 
   6  -3   2      832.91      858.39     17.22 o 
   7  -3   2       34.17       64.64      7.60 o 
   8  -3   2      441.02      400.48     13.61 o 
   9  -3   2     1365.44     1510.07     35.14 o 
  10  -3   2     3149.60     3342.87     67.47 o 
  11  -3   2     3163.68     3180.28     68.21 o 
  12  -3   2      118.55      110.47     19.98 o 
  13  -3   2      565.10      580.16     39.09 o 
  14  -3   2     1182.57     1246.86     91.58 o 
  15  -3   2       40.76       47.03     42.11 o 
  16  -3   2      207.81      158.93     53.49 o 
  17  -3   2      198.82      127.44     76.28 o 
 -17  -2   2        2.95       -3.79     70.16 o 
 -16  -2   2      593.55      605.00     77.78 o 
 -15  -2   2      689.40      675.20     54.88 o 
 -14  -2   2      658.83      589.20     63.24 o 
 -13  -2   2       47.56       21.69     26.88 o 
 -12  -2   2     1524.66     1639.83     59.25 o 
 -11  -2   2     1767.88     1808.78     77.32 o 
 -10  -2   2      968.96     1020.74     35.04 o 
  -9  -2   2     4860.01     4855.99     65.61 o 
  -8  -2   2     9493.88     9763.99     93.94 o 
  -7  -2   2     4153.69     4631.55     52.54 o 
  -6  -2   2        0.07        6.99      6.69 o 
  -5  -2   2     3895.05     4044.76     42.55 o 
  -4  -2   2    11338.85    11120.23    100.32 o 
  -3  -2   2    27185.01    29521.82    302.44 o 
  -2  -2   2     3542.09     3996.10     41.20 o 
  -1  -2   2    18460.28    18296.32    153.59 o 
   0  -2   2      212.49      233.25      8.00 o 
   1  -2   2     7038.65     7627.32     88.59 o 
   2  -2   2     4689.09     4483.85     48.11 o 
   3  -2   2    22351.90    24640.23    238.36 o 
   4  -2   2     3826.30     4461.36     51.36 o 
   5  -2   2     3536.76     3728.77     38.28 o 
   6  -2   2    14558.35    15383.17    140.77 o 
   7  -2   2     9181.15     9121.37     91.31 o 
   8  -2   2    14446.38    14464.53    147.37 o 
   9  -2   2      155.96      237.04     36.41 o 
  10  -2   2     1673.45     1686.66     47.94 o 
  11  -2   2      481.20      473.92     45.59 o 
  12  -2   2     2984.44     3026.98     75.16 o 
  13  -2   2     5922.43     6057.45    118.05 o 
  14  -2   2     4630.74     4882.65    118.77 o 
  15  -2   2       63.69       33.90     23.04 o 
  16  -2   2        2.94       14.86     37.25 o 
  17  -2   2      349.12      312.57    101.02 o 
 -17  -1   2       14.65       48.09     73.98 o 
 -16  -1   2        2.96       31.63     26.08 o 
 -15  -1   2     1164.16     1256.83     66.34 o 
 -14  -1   2      180.53      149.68     38.44 o 
 -13  -1   2      107.27       99.79     30.55 o 
 -12  -1   2     2635.40     2633.24     74.37 o 
 -11  -1   2     5770.37     5744.35    100.67 o 
 -10  -1   2     3570.72     3666.72     66.77 o 
  -9  -1   2     1534.06     1447.66     33.35 o 
  -8  -1   2     1406.61     1256.24     27.56 o 
  -7  -1   2     5884.14     6110.92     67.31 o 
  -6  -1   2      715.76      761.89     17.39 o 
  -5  -1   2      356.72      368.04     11.29 o 
  -4  -1   2     4951.05     5106.50     51.32 o 
  -3  -1   2     3448.43     3335.84     31.66 o 
  -2  -1   2     1513.59     1348.52     16.50 o 
  -1  -1   2     1638.26     1968.72     20.83 o 
   0  -1   2     8972.78    10213.05    108.50 o 
   1  -1   2    23369.73    25536.91    233.36 o 
   2  -1   2      547.43      865.82     12.79 o 
   3  -1   2    14588.38    16233.89    166.19 o 
   4  -1   2     9394.57     9985.48     92.87 o 
   5  -1   2     8472.65     8484.31     82.62 o 
   6  -1   2     1444.02     1728.04     27.25 o 
   7  -1   2      108.59      218.25     12.51 o 
   8  -1   2      142.63      221.99     16.02 o 
   9  -1   2      115.71      123.99     19.44 o 
  10  -1   2      963.96      949.77     38.66 o 
  11  -1   2       43.26       44.25     17.85 o 
  12  -1   2      278.60      238.15     28.11 o 
  13  -1   2       21.42       50.66     27.80 o 
  14  -1   2      624.51      561.57     45.93 o 
  15  -1   2      771.50      835.41     59.09 o 
  16  -1   2      239.95      244.43     37.37 o 
  17  -1   2      305.82      459.78    108.56 o 
 -17   0   2        1.84       30.29     69.06 o 
 -16   0   2      119.92      114.42     30.20 o 
 -15   0   2      348.77      409.65     41.83 o 
 -14   0   2       35.54       -3.36     24.83 o 
 -13   0   2       96.83       76.49     38.87 o 
 -12   0   2     5446.88     5448.31    110.54 o 
 -11   0   2     8402.86     8117.29    125.46 o 
 -10   0   2     3027.95     3072.16     53.44 o 
  -9   0   2     1283.00     1315.75     32.50 o 
  -8   0   2      992.28     1001.58     25.31 o 
  -7   0   2     2417.02     2401.92     34.82 o 
  -6   0   2      239.91      172.22      9.24 o 
  -5   0   2     2821.51     2985.83     35.49 o 
  -4   0   2     2467.30     2479.06     30.79 o 
  -3   0   2      102.22      113.85      6.08 o 
  -2   0   2      271.03      159.29      5.14 o 
  -1   0   2     9414.30    10751.77    159.15 o 
   0   0   2   149879.38   147759.98   3117.53 o 
   1   0   2    86432.78    92800.63    895.81 o 
   2   0   2     3682.07     4172.66     44.30 o 
   3   0   2     5669.81     5979.53     62.32 o 
   4   0   2     8758.10     8711.30     78.86 o 
   5   0   2        1.71        8.14      5.55 o 
   6   0   2    15286.11    15928.74    170.90 o 
   7   0   2     6889.46     7057.18     83.96 o 
   8   0   2      675.38      720.22     25.39 o 
   9   0   2      507.36      507.35     29.38 o 
  10   0   2     2312.12     2277.18     55.48 o 
  11   0   2     7362.49     7144.03    117.29 o 
  12   0   2     6015.04     5941.26    119.04 o 
  13   0   2     1031.24     1136.37     60.16 o 
  14   0   2      730.21      768.09     53.61 o 
  15   0   2      833.22      983.86    100.71 o 
  16   0   2      212.21      247.09     54.77 o 
  17   0   2      439.06      333.49    101.44 o 
 -18   1   2     1171.81     1244.82    150.02 o 
 -17   1   2     1932.49     2023.27    183.39 o 
 -16   1   2     1422.19     1595.61     62.72 o 
 -15   1   2        2.67       -9.46     24.36 o 
 -14   1   2      157.68      137.70     29.69 o 
 -13   1   2        9.86        0.74     21.11 o 
 -12   1   2       63.65       66.73     20.75 o 
 -11   1   2      108.26      131.71     19.93 o 
 -10   1   2       41.57       42.83     12.57 o 
  -9   1   2     2431.61     2401.52     40.61 o 
  -8   1   2        4.44       -6.87      6.87 o 
  -7   1   2     5128.57     5541.23     62.75 o 
  -6   1   2     7170.04     7271.65     66.99 o 
  -5   1   2      610.34      405.27     12.26 o 
  -4   1   2    11556.63    12316.82    117.73 o 
  -3   1   2     3327.85     3509.78     39.86 o 
  -2   1   2    22011.92    22890.71    243.42 o 
  -1   1   2       86.44       88.51      5.77 o 
   0   1   2     2836.94     3106.45     36.75 o 
   1   1   2     4917.59     5332.87     67.00 o 
   2   1   2    10889.52    11505.25    113.74 o 
   3   1   2     6424.04     7093.02     71.03 o 
   4   1   2     3355.33     3201.68     39.32 o 
   5   1   2    17684.32    18209.15    159.63 o 
   6   1   2      725.97      730.67     19.56 o 
   7   1   2       32.72       50.33     11.53 o 
   8   1   2      221.88      121.67     14.61 o 
   9   1   2      133.29      120.10     18.19 o 
  10   1   2       61.30       41.43     17.48 o 
  11   1   2     2141.61     1962.56     56.06 o 
  12   1   2     1875.10     1872.59     66.08 o 
  13   1   2      243.52      270.08     38.97 o 
  14   1   2      478.51      441.00     46.43 o 
  15   1   2      844.15      895.51    112.35 o 
  16   1   2      187.73      185.74     54.25 o 
  17   1   2        7.47      102.30     83.38 o 
 -18   2   2      467.15      535.50    117.94 o 
 -17   2   2     2238.96     2238.64    126.24 o 
 -16   2   2     1169.40     1203.83     97.57 o 
 -15   2   2      635.71      601.98     74.51 o 
 -14   2   2       66.18       51.23     21.58 o 
 -13   2   2      363.11      335.57     46.39 o 
 -12   2   2     1136.65     1163.50     47.85 o 
 -11   2   2     1832.33     1769.76     47.49 o 
 -10   2   2      368.57      325.20     17.12 o 
  -9   2   2    12722.02    12905.20    120.66 o 
  -8   2   2        2.06       -4.95      9.96 o 
  -7   2   2    19577.76    19982.44    194.55 o 
  -6   2   2    28528.87    28472.69    263.09 o 
  -5   2   2    24426.36    24576.12    244.77 o 
  -4   2   2     2914.25     3397.40     55.29 o 
  -3   2   2     2169.59     2288.84     32.31 o 
  -2   2   2     3962.47     3657.50     35.19 o 
  -1   2   2    47787.68    52087.48    508.01 o 
   0   2   2     2899.76     2607.31     36.95 o 
   1   2   2     2684.88     2639.47     28.40 o 
   2   2   2    10181.88    11020.49    105.01 o 
   3   2   2      315.04      402.68     12.45 o 
   4   2   2    21203.59    21402.75    174.20 o 
   5   2   2    57522.11    59126.88    459.76 o 
   6   2   2    19691.57    20737.03    157.38 o 
   7   2   2     1075.81     1243.47     27.18 o 
   8   2   2       48.72       63.87     12.86 o 
   9   2   2     1042.55      966.23     33.01 o 
  10   2   2     4933.90     5157.28     84.00 o 
  11   2   2     2610.19     2464.62     64.40 o 
  12   2   2      213.24      233.93     30.59 o 
  13   2   2      517.93      575.50     50.21 o 
  14   2   2      302.16      255.94     40.12 o 
  15   2   2     2057.75     2173.50     87.86 o 
  16   2   2     3539.95     3527.17    161.84 o 
 -18   3   2      773.19      886.80    135.84 o 
 -17   3   2        2.50       64.10     38.15 o 
 -16   3   2      262.90      178.64     66.96 o 
 -15   3   2       10.68        1.53     35.85 o 
 -14   3   2        3.04       21.63     36.53 o 
 -13   3   2     2741.11     2772.24    121.09 o 
 -12   3   2     2166.36     2162.12     74.22 o 
 -11   3   2     1720.50     1703.53     80.93 o 
 -10   3   2      236.23      228.23     12.93 o 
  -9   3   2     3832.69     4069.39     48.90 o 
  -8   3   2     3137.81     3542.26     50.34 o 
  -7   3   2      426.03      519.98     24.99 o 
  -6   3   2     1392.96     1447.87     31.60 o 
  -5   3   2     5267.07     5554.77     60.03 o 
  -4   3   2     3769.78     3615.38     48.11 o 
  -3   3   2       36.91       69.01      6.96 o 
  -2   3   2     8451.03     9678.37    110.74 o 
  -1   3   2      515.07      608.38     11.36 o 
   0   3   2      104.05      101.05     11.34 o 
   1   3   2    14927.58    15571.09    126.66 o 
   2   3   2     4103.14     4589.58     42.67 o 
   3   3   2       21.01       53.45      6.14 o 
   4   3   2      149.12      366.93     11.04 o 
   5   3   2     2173.24     2164.23     28.30 o 
   6   3   2     2604.51     3058.93     36.32 o 
   7   3   2     1679.80     1679.75     34.63 o 
   8   3   2      134.99      157.41     16.95 o 
   9   3   2     1547.93     1524.14     42.31 o 
  10   3   2      251.42      225.26     23.53 o 
  11   3   2      546.81      552.83     31.33 o 
  12   3   2      311.82      311.16     30.29 o 
  13   3   2       65.61       24.06     25.95 o 
  14   3   2       16.77       36.64     27.55 o 
  15   3   2      132.62       60.19     38.48 o 
  16   3   2     1606.05     1843.02    177.79 o 
 -18   4   2      824.55      913.45    133.23 o 
 -17   4   2      149.15      100.35     42.06 o 
 -16   4   2     1528.35     1410.20    104.08 o 
 -15   4   2     1754.39     1753.90    105.87 o 
 -14   4   2       11.87       30.67     38.02 o 
 -13   4   2     2711.74     2831.16    123.33 o 
 -12   4   2     4134.99     4162.11    105.30 o 
 -11   4   2      862.25      808.95     35.75 o 
 -10   4   2       75.29       44.61     10.90 o 
  -9   4   2     1945.43     1943.39     39.89 o 
  -8   4   2     7158.91     7128.36     87.00 o 
  -7   4   2     1763.64     1604.84     34.39 o 
  -6   4   2        6.56       -0.74      6.19 o 
  -5   4   2    18270.03    17627.64    172.85 o 
  -4   4   2     6713.12     7370.13     79.25 o 
  -3   4   2    17304.33    18222.42    203.64 o 
  -2   4   2    42285.53    42977.72    410.84 o 
  -1   4   2    15816.65    15716.08    151.02 o 
   0   4   2    12261.53    12787.85    114.53 o 
   1   4   2     5303.64     5445.09     54.43 o 
   2   4   2      550.11      529.65     12.53 o 
   3   4   2    22714.64    22900.13    173.80 o 
   4   4   2     2324.33     2359.03     28.36 o 
   5   4   2      215.83      253.94     10.98 o 
   6   4   2     6092.07     5729.31     78.76 o 
   7   4   2     5865.82     5753.09     69.81 o 
   8   4   2     1113.53     1133.44     42.18 o 
   9   4   2    16780.19    16516.76    197.35 o 
  10   4   2    11604.37    11687.36    154.20 o 
  11   4   2     1965.44     1989.24     59.39 o 
  12   4   2        2.18      -22.94     22.94 o 
  13   4   2      121.00      121.39     30.37 o 
  14   4   2      861.91      880.17     81.39 o 
  15   4   2     1477.79     1528.37     83.25 o 
  16   4   2      287.47      297.25     51.43 o 
 -18   5   2      118.99      217.88     88.33 o 
 -17   5   2      473.59      509.46     73.88 o 
 -16   5   2      459.43      480.72     81.19 o 
 -15   5   2     2188.09     2280.39    121.42 o 
 -14   5   2     3585.22     3556.63    146.01 o 
 -13   5   2      357.28      354.40     57.38 o 
 -12   5   2      131.68      146.10     24.97 o 
 -11   5   2       99.47       85.92     24.74 o 
 -10   5   2      145.24      149.58     17.29 o 
  -9   5   2       97.20      187.12     17.85 o 
  -8   5   2     1824.93     1873.72     48.43 o 
  -7   5   2      427.73      387.87     23.48 o 
  -6   5   2     2630.25     2505.01     39.95 o 
  -5   5   2     5770.97     5713.99     68.45 o 
  -4   5   2    11201.74    11942.87    143.71 o 
  -3   5   2     3987.83     4027.29     59.18 o 
  -2   5   2     2570.55     2954.29     44.88 o 
  -1   5   2     9704.46     9928.21    102.32 o 
   0   5   2     2897.01     3303.15     44.16 o 
   1   5   2     1001.77     1328.62     21.03 o 
   2   5   2      543.77      549.85     12.58 o 
   3   5   2     6417.05     6836.50     59.07 o 
   4   5   2     1726.68     1691.45     23.31 o 
   5   5   2    11485.38    11377.11     90.48 o 
   6   5   2     5334.76     5262.28     56.24 o 
   7   5   2     6278.45     6318.38    106.40 o 
   8   5   2      347.58      336.89     24.90 o 
   9   5   2     1266.35     1247.72     42.21 o 
  10   5   2        3.88       -2.37     17.15 o 
  11   5   2      127.99       91.18     24.70 o 
  12   5   2       70.94       46.76     26.89 o 
  13   5   2      105.78      159.09     33.41 o 
  14   5   2      592.18      600.54     47.72 o 
  15   5   2      558.20      497.23     55.75 o 
 -18   6   2      131.95       71.21     77.16 o 
 -17   6   2      164.31      191.82     89.61 o 
 -16   6   2       21.30       23.91     42.50 o 
 -15   6   2     4368.29     4787.56    177.93 o 
 -14   6   2     3397.05     3674.43    147.19 o 
 -13   6   2       27.77       17.32     21.51 o 
 -12   6   2     3689.47     3502.09    130.37 o 
 -11   6   2     1907.67     1990.90     71.75 o 
 -10   6   2       11.01       11.34     16.35 o 
  -9   6   2     3370.80     3266.68     58.56 o 
  -8   6   2     4237.82     4151.62     72.56 o 
  -7   6   2      620.00      675.38     30.14 o 
  -6   6   2     3007.72     3103.26     52.01 o 
  -5   6   2     3146.03     2894.65     43.61 o 
  -4   6   2    25906.02    25778.48    263.33 o 
  -3   6   2    22284.29    20939.16    183.07 o 
  -2   6   2    23799.59    23733.63    209.46 o 
  -1   6   2      525.63      484.51     14.00 o 
   0   6   2     5949.78     5742.89     61.56 o 
   1   6   2        2.23        9.18      4.71 o 
   2   6   2     8402.17     8468.69     71.16 o 
   3   6   2     7200.01     6892.23     61.41 o 
   4   6   2     5981.53     5861.44     53.81 o 
   5   6   2      253.29      309.41     12.75 o 
   6   6   2     2896.85     2922.88     41.06 o 
   7   6   2     6189.48     6412.13     78.51 o 
   8   6   2     7861.06     7930.40     92.96 o 
   9   6   2     1322.33     1346.10     48.25 o 
  10   6   2        7.85       26.69     18.87 o 
  11   6   2      233.82      241.92     27.36 o 
  12   6   2        5.31      -11.68     26.17 o 
  13   6   2      929.53      841.22     70.62 o 
  14   6   2      818.89      849.87     93.69 o 
  15   6   2       76.03      126.83     76.67 o 
 -18   7   2       22.54      104.88     72.01 o 
 -17   7   2       45.78       27.68     43.39 o 
 -16   7   2       32.63       89.15     90.06 o 
 -15   7   2        3.89        0.71     58.67 o 
 -14   7   2      102.48       65.34     66.46 o 
 -13   7   2      421.50      444.88     59.74 o 
 -12   7   2      813.25      813.07     67.26 o 
 -11   7   2     1434.30     1370.69     60.78 o 
 -10   7   2     1404.46     1498.46     73.90 o 
  -9   7   2     2968.55     2980.37     62.40 o 
  -8   7   2     3425.81     3250.61     72.09 o 
  -7   7   2     9631.88     9162.18    316.61 o 
  -6   7   2      898.72      847.17     26.97 o 
  -5   7   2     1174.23     1222.03     32.69 o 
  -4   7   2     6242.41     5614.55     75.16 o 
  -3   7   2       44.96       99.01      9.38 o 
  -2   7   2       37.49       43.36      4.95 o 
  -1   7   2     6754.27     6429.74     68.08 o 
   0   7   2    10618.69    10610.05    103.67 o 
   1   7   2     1793.06     1890.68     25.11 o 
   2   7   2      310.00      355.03     13.81 o 
   3   7   2        8.08       22.42      7.72 o 
   4   7   2     2173.70     2114.17     33.41 o 
   5   7   2      405.49      409.17     16.55 o 
   6   7   2        4.00       -6.87     12.27 o 
   7   7   2     3027.56     2805.23     61.16 o 
   8   7   2     1146.48     1196.56     41.81 o 
   9   7   2      241.03      277.61     32.61 o 
  10   7   2      762.94      783.22     46.54 o 
  11   7   2     1411.30     1429.64     99.22 o 
  12   7   2     1414.24     1346.96     85.45 o 
  13   7   2        1.46      110.01     62.36 o 
  14   7   2       37.61      147.10     76.89 o 
 -17   8   2       49.78       43.69     67.57 o 
 -16   8   2      838.66      902.61    107.92 o 
 -15   8   2       78.22       38.16     52.17 o 
 -14   8   2      617.38      505.73     66.00 o 
 -13   8   2     2583.43     2712.08    121.81 o 
 -12   8   2     1562.16     1783.86     73.97 o 
 -11   8   2     1746.29     1650.61     67.44 o 
 -10   8   2     5727.02     6170.89    162.79 o 
  -9   8   2     7084.99     7090.95    177.95 o 
  -8   8   2      271.77      301.60     25.71 o 
  -7   8   2     3262.87     3320.37     59.56 o 
  -6   8   2      193.60      160.89     15.55 o 
  -5   8   2      763.69      695.50     25.10 o 
  -4   8   2      639.44      563.55     23.85 o 
  -3   8   2     1187.75     1256.04     21.92 o 
  -2   8   2     8478.50     8921.44     91.07 o 
  -1   8   2      150.51      210.52     13.70 o 
   0   8   2     9451.92     9071.72     94.84 o 
   1   8   2     8677.90     8563.77     95.54 o 
   2   8   2     6654.40     6437.74     74.93 o 
   3   8   2     1982.29     1864.42     41.14 o 
   4   8   2     1906.59     1970.42     44.09 o 
   5   8   2      650.71      679.85     28.41 o 
   6   8   2     2087.66     2022.10     57.44 o 
   7   8   2     1494.63     1514.66     49.79 o 
   8   8   2        2.58       11.61     21.91 o 
   9   8   2      215.75      258.25     40.39 o 
  10   8   2      102.81      191.72     40.65 o 
  11   8   2     3379.54     3245.18    107.13 o 
  12   8   2     4243.72     4100.65    197.13 o 
  13   8   2     1402.08     1453.23     93.76 o 
  14   8   2       92.87      141.42     68.48 o 
 -17   9   2      312.30      323.72     90.91 o 
 -16   9   2       65.47       53.01     45.90 o 
 -15   9   2      647.88      669.64     76.07 o 
 -14   9   2      961.59      974.35     82.48 o 
 -13   9   2     2637.64     2606.92    168.82 o 
 -12   9   2     4241.01     4523.55    121.98 o 
 -11   9   2       48.90      113.32     26.13 o 
 -10   9   2      883.00      869.47     55.23 o 
  -9   9   2      782.87      851.94     56.66 o 
  -8   9   2      241.23      224.40     28.97 o 
  -7   9   2     2298.48     2167.72     66.90 o 
  -6   9   2      811.61      828.49     45.28 o 
  -5   9   2      781.09      787.96     29.03 o 
  -4   9   2      849.36      826.36     17.41 o 
  -3   9   2     7708.34     7248.82     71.29 o 
  -2   9   2    12039.44    12322.91    132.02 o 
  -1   9   2     2840.69     2788.43     54.21 o 
   0   9   2      240.38      260.01     20.04 o 
   1   9   2      735.76      729.23     29.26 o 
   2   9   2      971.91      977.41     34.52 o 
   3   9   2     1310.11     1220.27     40.70 o 
   4   9   2     3501.24     3505.69     61.89 o 
   5   9   2      127.44      155.81     23.91 o 
   6   9   2        4.30       10.87     31.36 o 
   7   9   2      253.12      189.39     31.37 o 
   8   9   2     2674.09     2839.29     83.71 o 
   9   9   2     2634.55     2626.36    110.70 o 
  10   9   2      363.43      403.27     59.00 o 
  11   9   2      910.60      842.57     99.41 o 
  12   9   2     1789.94     1897.46    134.32 o 
  13   9   2      262.54      131.47     68.54 o 
 -17  10   2      212.04      183.05     84.55 o 
 -16  10   2      562.19      577.82     87.57 o 
 -15  10   2       82.39       38.72     43.43 o 
 -14  10   2       90.20      128.59     47.05 o 
 -13  10   2      104.82      111.65     42.04 o 
 -12  10   2     2158.39     2246.84    182.07 o 
 -11  10   2     1316.56     1477.46     95.72 o 
 -10  10   2     1045.97      236.43     49.24 o 
  -9  10   2     2818.63     2854.66    105.05 o 
  -8  10   2     2405.97     2180.59    121.73 o 
  -7  10   2       60.59       91.30     24.02 o 
  -6  10   2     9170.70     8793.81    168.14 o 
  -5  10   2    11900.73    11300.01    168.87 o 
  -4  10   2      196.97      226.88     22.94 o 
  -3  10   2       17.24       51.88     17.14 o 
  -2  10   2       46.91       39.65     16.72 o 
  -1  10   2     9180.31     8662.57    130.02 o 
   0  10   2     3397.56     3089.04     58.87 o 
   1  10   2       25.95       27.05     16.37 o 
   2  10   2     4041.80     3897.97     79.66 o 
   3  10   2     3151.14     2956.78     66.66 o 
   4  10   2       40.04       45.55     17.39 o 
   5  10   2     4532.63     4409.46     90.03 o 
   6  10   2     5062.62     4982.85     99.87 o 
   7  10   2     2847.22     2908.49     76.02 o 
   8  10   2      795.79      750.68     53.19 o 
   9  10   2      197.03      259.08     51.28 o 
  10  10   2     1079.43     1092.92     79.96 o 
  11  10   2      230.13      201.30     69.69 o 
  12  10   2       20.59      107.27     63.40 o 
  13  10   2       13.38      -39.82     58.82 o 
 -17  11   2       71.06      238.74     89.37 o 
 -16  11   2        7.78       32.75     45.29 o 
 -15  11   2        2.22       21.50     41.60 o 
 -14  11   2      100.92       93.39     43.69 o 
 -13  11   2        3.73      -35.99     40.41 o 
 -12  11   2       23.22       30.65     33.10 o 
 -11  11   2      968.61      981.60     68.85 o 
 -10  11   2     6693.42     6698.93    149.85 o 
  -9  11   2     4231.98     4501.94    114.84 o 
  -8  11   2     5025.60     4931.42    119.43 o 
  -7  11   2     1135.79     1198.94     56.93 o 
  -6  11   2        0.62      105.18     27.61 o 
  -5  11   2       32.64       19.59     16.09 o 
  -4  11   2     4140.86     4055.24     88.56 o 
  -3  11   2        3.97        8.17     14.43 o 
  -2  11   2      379.65      320.34     23.83 o 
  -1  11   2     2049.14     1856.81     79.40 o 
   0  11   2        5.28       -8.89     24.91 o 
   1  11   2     3637.39     3555.35     68.35 o 
   2  11   2    15948.72    15527.35    264.47 o 
   3  11   2     5408.74     5125.76     95.53 o 
   4  11   2       79.78      186.75     30.50 o 
   5  11   2      127.98      160.84     27.62 o 
   6  11   2      640.76      667.50     43.63 o 
   7  11   2      329.85      341.85     35.62 o 
   8  11   2     1243.47     1268.84     63.96 o 
   9  11   2       19.93       28.52     43.19 o 
  10  11   2      690.54      780.67     71.71 o 
  11  11   2        3.99        7.10     52.66 o 
  12  11   2       77.72      116.97     62.66 o 
 -12  12   2       92.66       64.93     52.65 o 
 -11  12   2       92.05       68.29     52.50 o 
 -10  12   2      477.73      441.92     39.57 o 
  -9  12   2      519.82      521.60     40.65 o 
  -8  12   2     1473.95     1664.96     70.13 o 
  -7  12   2     5815.82     5875.81    107.38 o 
  -6  12   2     1800.30     1718.31     52.18 o 
  -5  12   2      532.16      532.30     26.26 o 
  -4  12   2      646.13      629.73     30.99 o 
  -3  12   2     1585.33     1588.71     51.32 o 
  -2  12   2      523.80      525.19     33.43 o 
  -1  12   2     1892.29     1746.38     55.37 o 
   0  12   2      198.50      161.05     26.81 o 
   1  12   2      165.29      188.16     27.23 o 
   2  12   2     1631.56     1506.63     52.43 o 
   3  12   2     1109.99     1071.69     45.73 o 
   4  12   2     3883.86     3675.19    150.77 o 
   5  12   2      791.76      691.78     53.75 o 
   6  12   2       66.58       29.46     36.72 o 
   7  12   2      231.54      297.28     46.57 o 
   8  12   2       42.18        2.33     40.05 o 
   9  12   2      330.13      338.15     55.20 o 
  10  12   2       55.88       96.00     55.08 o 
  11  12   2       64.78       58.40     56.23 o 
 -12  13   2     1126.57     1283.08     93.45 o 
 -11  13   2      495.30      487.10     64.51 o 
 -10  13   2     2332.64     2312.65     77.99 o 
  -9  13   2      686.28      695.91     48.55 o 
  -8  13   2      936.43     1033.41     53.26 o 
  -7  13   2     1116.28     1080.51     41.26 o 
  -6  13   2     1043.17     1006.78     34.09 o 
  -5  13   2     3467.90     3410.42     70.68 o 
  -4  13   2     7791.79     7448.69    129.58 o 
  -3  13   2     9034.33     8361.88    125.99 o 
  -2  13   2     1174.70     1040.39     46.11 o 
  -1  13   2       48.50       47.14     23.24 o 
   0  13   2     1361.42     1374.30     69.20 o 
   1  13   2     1031.00      991.39     50.85 o 
   2  13   2       13.54        7.92     22.81 o 
   3  13   2      188.12      139.09     28.54 o 
   4  13   2      753.73      703.19     83.76 o 
   5  13   2       40.20       -4.27     49.09 o 
   6  13   2     2970.38     3200.08    109.30 o 
   7  13   2     2924.06     3020.27    128.18 o 
   8  13   2      355.54      227.56     58.56 o 
   9  13   2        2.35       79.41     83.45 o 
 -12  14   2      273.74      236.89     96.04 o 
 -11  14   2      278.47      221.63     88.29 o 
 -10  14   2       91.19       57.67     31.71 o 
  -9  14   2        5.19        7.55     26.92 o 
  -8  14   2       89.05       49.62     29.31 o 
  -7  14   2     1616.64     1512.91     59.24 o 
  -6  14   2        1.57       47.49     25.32 o 
  -5  14   2      434.88      464.61     46.50 o 
  -4  14   2     1345.15     1518.01     59.57 o 
  -3  14   2     4157.67     4027.75    104.96 o 
  -2  14   2      873.82      843.51     57.16 o 
  -1  14   2      137.96      136.88     33.65 o 
   0  14   2       71.72       50.51     35.03 o 
   1  14   2      200.70      147.13     53.86 o 
   2  14   2      129.28       89.60     32.53 o 
   3  14   2      137.20      110.98     59.78 o 
   4  14   2      214.49      217.66     45.20 o 
   5  14   2      110.10      121.30     44.85 o 
   6  14   2        9.65       85.81     44.55 o 
   7  14   2      688.43      707.73     77.25 o 
   8  14   2     1864.47     1979.23    125.07 o 
   9  14   2     1031.26     1178.78    156.80 o 
 -12  15   2       75.35      172.84     58.36 o 
 -11  15   2     2113.33     2243.46    285.30 o 
 -10  15   2      373.98      320.04     57.83 o 
  -9  15   2       12.62       24.47     28.03 o 
  -8  15   2      611.21      565.62     44.67 o 
  -7  15   2     4104.95     4059.63     98.05 o 
  -6  15   2     1640.30     1560.56     62.91 o 
  -5  15   2      969.17      771.14     48.56 o 
  -4  15   2      440.22      451.75     46.58 o 
  -3  15   2     1458.24     1521.23     69.05 o 
  -2  15   2      242.37      247.01     58.93 o 
  -1  15   2     1814.97     1857.35     88.73 o 
   0  15   2     2418.71     2293.23    109.52 o 
   1  15   2      433.85      372.27     42.53 o 
   2  15   2       55.57       49.24     34.28 o 
   3  15   2      183.42      191.78     46.13 o 
   4  15   2     3254.14     3498.06    120.84 o 
   5  15   2     4027.59     3923.22    127.40 o 
   6  15   2      685.49      707.58     73.73 o 
   7  15   2      222.33      360.07    117.11 o 
   8  15   2      704.63      791.55     80.83 o 
 -12  16   2      751.37      711.54     87.27 o 
 -11  16   2       10.77        8.30     32.63 o 
 -10  16   2      278.36      319.86     41.99 o 
  -9  16   2      429.56      371.70     43.75 o 
  -8  16   2      224.16      174.26     35.69 o 
  -7  16   2        4.59        8.12     28.70 o 
  -6  16   2       10.20       15.11     28.78 o 
  -5  16   2      599.02      575.82     57.58 o 
  -4  16   2        0.68       -1.90     36.43 o 
  -3  16   2      203.81      242.94     68.06 o 
  -2  16   2       77.00       70.64     41.38 o 
  -1  16   2     1274.82     1407.71    135.37 o 
   0  16   2      380.65      488.17     60.01 o 
   1  16   2      484.92      391.82     46.54 o 
   2  16   2      309.48      406.32     54.41 o 
   3  16   2      605.38      644.63     63.15 o 
   4  16   2     1148.52     1357.13    165.46 o 
   5  16   2      273.59      223.35     51.73 o 
   6  16   2      189.57      175.44     50.60 o 
   7  16   2      113.95       10.07     64.32 o 
 -12  17   2     1727.52     1780.32    152.52 o 
 -11  17   2        5.86       21.33     43.81 o 
 -10  17   2      128.17       69.65     34.92 o 
  -9  17   2        5.98      -26.10     32.04 o 
  -8  17   2      693.36      720.66     77.57 o 
  -7  17   2     2294.97     2435.53     83.04 o 
  -6  17   2        0.02      -22.74     24.96 o 
  -5  17   2      417.20      363.12     49.14 o 
  -4  17   2        1.76       11.92     36.44 o 
  -3  17   2     1873.37     1912.39    130.40 o 
  -2  17   2     5043.43     5438.37    161.45 o 
  -1  17   2     6539.78     6608.48    181.83 o 
   0  17   2      317.17      199.00     53.96 o 
   1  17   2      279.54      336.34     48.41 o 
   2  17   2      183.41      270.24     53.51 o 
   3  17   2      683.79      769.24     69.15 o 
   4  17   2      683.70      709.77     68.72 o 
   5  17   2      142.70      217.82     52.32 o 
 -11  18   2      294.55      272.54     85.52 o 
 -10  18   2      179.97      265.16     42.86 o 
  -9  18   2        5.16       22.05     34.76 o 
  -8  18   2      796.25      725.74     55.12 o 
  -7  18   2      171.29      218.59     47.33 o 
  -6  18   2       30.26      -23.89     23.89 o 
  -5  18   2       81.35       54.53     39.52 o 
  -4  18   2       12.51       -6.67     64.22 o 
  -3  18   2      218.69      330.75    125.90 o 
  -2  18   2      185.82      387.34     64.63 o 
  -1  18   2     1218.88     1281.64     88.64 o 
   0  18   2      629.12      596.75     71.06 o 
   1  18   2      318.41      431.48     60.87 o 
   2  18   2       18.06      -16.11     46.22 o 
   3  18   2        1.33      147.23     53.36 o 
  -9  19   2      822.08     1097.23     84.15 o 
  -8  19   2     1982.96     2155.17    108.64 o 
  -7  19   2      442.30      428.33     76.29 o 
  -6  19   2       57.28      -21.17    105.29 o 
  -5  19   2      144.45       93.04    145.78 o 
  -4  19   2      421.22      354.99    151.15 o 
  -3  19   2     1197.42     1009.74    161.32 o 
  -2  19   2      346.95      357.13     64.75 o 
  -1  19   2      242.66      165.74     67.78 o 
   0  19   2      207.11      129.61     53.13 o 
   1  19   2       32.60       63.87     49.50 o 
  -6  20   2      146.27      135.37     79.62 o 
  -5  20   2       17.07       38.46     88.07 o 
  -4  20   2       44.81       76.29     68.33 o 
  -3  20   2       26.37       52.91     60.95 o 
   2 -20   3      194.97      252.26     70.58 o 
   3 -20   3      302.78      373.77    161.95 o 
   4 -20   3      162.69       91.22     62.96 o 
   5 -20   3      494.80      675.17     90.68 o 
  -2 -19   3       15.71      -18.99     46.47 o 
  -1 -19   3      395.29      357.19     58.89 o 
   0 -19   3      706.39      655.86     60.79 o 
   1 -19   3       11.06      -23.21     45.95 o 
   2 -19   3        9.09       23.08     46.00 o 
   3 -19   3      558.49      721.46     75.42 o 
   4 -19   3     1338.67     1656.43    100.07 o 
   5 -19   3      944.18     1143.60     88.57 o 
   6 -19   3        1.55       16.12     43.83 o 
   7 -19   3      282.29      241.13     56.30 o 
   8 -19   3      406.63      367.46     80.04 o 
   9 -19   3       19.83       75.51     97.46 o 
  -4 -18   3      142.22       58.93     49.92 o 
  -3 -18   3        7.62       13.52     45.37 o 
  -2 -18   3      281.25      372.79     85.07 o 
  -1 -18   3      576.73      474.88     61.64 o 
   0 -18   3      170.82       84.57     41.46 o 
   1 -18   3        4.94        1.22     42.76 o 
   2 -18   3      269.39      234.09     57.34 o 
   3 -18   3     1916.67     1944.61    102.30 o 
   4 -18   3     2852.42     2972.79    122.84 o 
   5 -18   3      916.05     1114.54     68.73 o 
   6 -18   3       32.73        6.01     36.82 o 
   7 -18   3      655.11      661.28     60.36 o 
   8 -18   3      276.14      203.99     67.81 o 
   9 -18   3      221.74      213.41     72.38 o 
  10 -18   3      178.73       53.42     74.89 o 
  11 -18   3      223.62      375.48    105.78 o 
  -6 -17   3        5.00       47.41     56.31 o 
  -5 -17   3       40.10       60.12     74.75 o 
  -4 -17   3      209.60      148.46     51.30 o 
  -3 -17   3     2110.33     1925.72     95.85 o 
  -2 -17   3     3285.14     3285.88    118.15 o 
  -1 -17   3     1417.87     1586.64     76.17 o 
   0 -17   3        0.10       -0.11     42.54 o 
   1 -17   3       15.36      -17.80     41.31 o 
   2 -17   3        6.83       11.47     53.70 o 
   3 -17   3      150.92      103.30     48.21 o 
   4 -17   3       17.07       24.43     38.84 o 
   5 -17   3      173.51      141.44     33.11 o 
   6 -17   3       34.90       37.93     28.10 o 
   7 -17   3     1306.57     1391.74     82.79 o 
   8 -17   3     1066.74     1076.78     92.77 o 
   9 -17   3      532.10      860.41    124.39 o 
  10 -17   3      701.37      894.64    127.15 o 
  11 -17   3       10.22       48.45     70.14 o 
  12 -17   3        2.24       46.68     70.89 o 
  -7 -16   3        1.78      -22.38     92.81 o 
  -6 -16   3      783.52      784.57     70.52 o 
  -5 -16   3       75.10      153.08     50.99 o 
  -4 -16   3      212.94      153.50     50.59 o 
  -3 -16   3     3555.96     3592.01    177.74 o 
  -2 -16   3     4371.01     4508.99    201.73 o 
  -1 -16   3       15.84       12.18     33.01 o 
   0 -16   3      415.77      311.58     53.28 o 
   1 -16   3      118.30       50.19     43.08 o 
   2 -16   3      270.22      203.13     57.03 o 
   3 -16   3      369.94      344.21     49.43 o 
   4 -16   3      355.33      272.26     56.70 o 
   5 -16   3      811.17      933.28     52.79 o 
   6 -16   3       98.72      152.10     36.21 o 
   7 -16   3     1287.62     1272.59    127.06 o 
   8 -16   3     3351.76     3482.34    145.71 o 
   9 -16   3     1604.72     1589.49    150.37 o 
  10 -16   3      709.04      794.24    119.04 o 
  11 -16   3      405.78      379.40     98.51 o 
  12 -16   3       42.27       49.91     65.41 o 
  13 -16   3      454.06      464.48    107.09 o 
  -8 -15   3      395.43      297.57     66.31 o 
  -7 -15   3      336.60      209.71    114.24 o 
  -6 -15   3      157.04      143.00     49.05 o 
  -5 -15   3      291.13      206.07     58.99 o 
  -4 -15   3     1155.91     1222.05     75.43 o 
  -3 -15   3       58.81       97.87     45.27 o 
  -2 -15   3      229.87      251.41     39.52 o 
  -1 -15   3      288.13      239.43     39.04 o 
   0 -15   3      193.53       92.12     40.29 o 
   1 -15   3     2196.84     2101.79    110.78 o 
   2 -15   3     4572.27     4643.65    308.58 o 
   3 -15   3     2148.93     2352.10    135.38 o 
   4 -15   3      118.66       91.61     34.51 o 
   5 -15   3      562.83      590.26     40.93 o 
   6 -15   3      809.27      807.03     57.83 o 
   7 -15   3       14.65      115.83     44.07 o 
   8 -15   3       85.98      234.48     57.25 o 
   9 -15   3       36.84       63.31     58.95 o 
  10 -15   3      692.82      741.80    110.27 o 
  11 -15   3       98.27      104.90     68.11 o 
  12 -15   3      322.24      285.28     87.13 o 
  13 -15   3       92.73      167.77     81.42 o 
  14 -15   3     1116.36     1359.60    148.89 o 
  -8 -14   3      363.56      339.96     63.75 o 
  -7 -14   3      305.39      279.02     52.63 o 
  -6 -14   3      418.42      472.88     57.31 o 
  -5 -14   3      276.02      299.75     49.39 o 
  -4 -14   3     2529.03     2471.22     95.06 o 
  -3 -14   3      155.93      179.52     51.21 o 
  -2 -14   3     1565.83     1581.16     66.29 o 
  -1 -14   3     1950.42     1911.33     69.63 o 
   0 -14   3      181.99      105.42     43.73 o 
   1 -14   3     3010.87     2648.30     95.80 o 
   2 -14   3     5161.02     4913.11    303.67 o 
   3 -14   3      930.40      915.92     71.94 o 
   4 -14   3        4.24      -11.65     25.96 o 
   5 -14   3      279.53      280.04     38.80 o 
   6 -14   3     3306.67     3346.86    104.17 o 
   7 -14   3     3791.12     3726.06    140.11 o 
   8 -14   3      738.08      621.53     53.06 o 
   9 -14   3      815.21      683.01     99.89 o 
  10 -14   3     3524.40     3637.50    208.27 o 
  11 -14   3       35.29       36.04     58.71 o 
  12 -14   3     1910.42     1955.09    160.67 o 
  13 -14   3     1714.07     1581.83    151.88 o 
  14 -14   3     1419.63     1527.59    153.07 o 
  -8 -13   3      364.35      441.09     75.45 o 
  -7 -13   3      100.43       91.11     42.37 o 
  -6 -13   3      231.20      109.20     42.20 o 
  -5 -13   3     1154.89     1099.05     65.72 o 
  -4 -13   3      469.53      434.30     47.67 o 
  -3 -13   3     1804.49     1798.01     67.28 o 
  -2 -13   3     1514.90     1264.93     50.14 o 
  -1 -13   3     1329.06     1237.83     53.16 o 
   0 -13   3     2002.25     1846.76     75.85 o 
   1 -13   3     2048.40     1955.66     66.44 o 
   2 -13   3       77.93       82.29     25.49 o 
   3 -13   3       23.94       37.66     22.38 o 
   4 -13   3        5.66      -16.78     16.78 o 
   5 -13   3      522.00      497.79     29.78 o 
   6 -13   3       67.90       94.17     19.39 o 
   7 -13   3     1603.40     1530.22     65.29 o 
   8 -13   3      292.25      289.12     39.59 o 
   9 -13   3     2945.72     2944.96    177.67 o 
  10 -13   3     2410.15     2482.47    165.21 o 
  11 -13   3       76.41       92.34     59.37 o 
  12 -13   3        0.07      101.88     63.33 o 
  13 -13   3        3.08       67.44     66.98 o 
  14 -13   3      156.70       93.54     71.46 o 
 -12 -12   3      505.18      626.57     87.80 o 
 -11 -12   3     1234.38     1409.00    113.53 o 
 -10 -12   3      509.64      584.30     76.92 o 
  -9 -12   3      452.07      426.17    108.80 o 
  -8 -12   3     2137.36     2216.52     79.07 o 
  -7 -12   3     1075.71     1018.81     50.53 o 
  -6 -12   3      324.58      414.93     47.83 o 
  -5 -12   3      920.28      888.28    110.68 o 
  -4 -12   3       10.59        6.67     42.28 o 
  -3 -12   3      198.48      227.93     28.86 o 
  -2 -12   3      454.07      419.74     35.04 o 
  -1 -12   3     4082.29     3704.82     87.62 o 
   0 -12   3     8611.20     8039.20    125.64 o 
   1 -12   3     4354.03     4222.79     94.61 o 
   2 -12   3      402.45      412.74     60.13 o 
   3 -12   3     2575.41     2475.78     60.06 o 
   4 -12   3     2162.24     2004.05     60.72 o 
   5 -12   3       43.42       42.30     13.37 o 
   6 -12   3     3045.87     3029.77     83.81 o 
   7 -12   3     1006.03      891.82     42.99 o 
   8 -12   3      301.16      342.61     27.89 o 
   9 -12   3      609.35      610.02     88.99 o 
  10 -12   3     2145.47     2068.71    147.58 o 
  11 -12   3     2796.75     2531.66    165.82 o 
  12 -12   3     1229.79     1248.73    125.86 o 
  13 -12   3      214.60      229.88     75.87 o 
  14 -12   3      418.76      290.68     84.88 o 
  15 -12   3        8.87       79.76     60.25 o 
 -12 -11   3        0.40       60.91     58.69 o 
 -11 -11   3      349.12      370.58     73.40 o 
 -10 -11   3      110.92      146.61     59.75 o 
  -9 -11   3       66.04      127.10     48.32 o 
  -8 -11   3     1762.55     1822.59     65.33 o 
  -7 -11   3     2866.27     2718.58     75.11 o 
  -6 -11   3     1223.06     1290.32     52.38 o 
  -5 -11   3     3350.89     3306.01     76.79 o 
  -4 -11   3     1493.22     1478.71     50.76 o 
  -3 -11   3     1807.32     1560.58     76.08 o 
  -2 -11   3     1520.40     1468.66     53.79 o 
  -1 -11   3       60.31       25.96     28.11 o 
   0 -11   3       27.92       52.23     17.97 o 
   1 -11   3        5.90       23.09     18.46 o 
   2 -11   3      520.04      530.66     34.03 o 
   3 -11   3     4955.55     4819.40     96.89 o 
   4 -11   3     3964.71     3802.44    126.44 o 
   5 -11   3     5943.37     6019.92     95.41 o 
   6 -11   3      934.41      983.28     36.75 o 
   7 -11   3     1069.08      963.05     36.96 o 
   8 -11   3      883.16      929.41     62.24 o 
   9 -11   3      523.93      384.64     71.93 o 
  10 -11   3       18.26       68.85     50.23 o 
  11 -11   3      179.94      151.14     61.90 o 
  12 -11   3       20.99       -7.47     46.85 o 
  13 -11   3      278.78      461.90     89.14 o 
  14 -11   3     1170.03     1297.36     94.46 o 
  15 -11   3      690.10      644.74     77.07 o 
  16 -11   3      167.85      205.39     83.65 o 
 -13 -10   3       70.89      100.93     64.18 o 
 -12 -10   3        5.42       47.87     61.45 o 
 -11 -10   3       65.82      133.80     61.43 o 
 -10 -10   3     2585.38     2490.33    140.41 o 
  -9 -10   3     1778.52     1878.54     96.86 o 
  -8 -10   3      193.54      207.58     43.71 o 
  -7 -10   3     6642.16     6449.54    119.77 o 
  -6 -10   3     3889.80     3846.09    160.82 o 
  -5 -10   3     1400.23     1510.09     51.73 o 
  -4 -10   3      634.91      603.58     27.11 o 
  -3 -10   3      441.31      370.13     38.76 o 
  -2 -10   3     2678.36     2535.82     81.20 o 
  -1 -10   3     1449.18     1537.71     50.41 o 
   0 -10   3      393.89      308.66     23.63 o 
   1 -10   3     1754.93     1764.26     61.71 o 
   2 -10   3     1344.08     1399.72     47.84 o 
   3 -10   3     1546.33     1552.95     54.70 o 
   4 -10   3    20882.33    20877.44    211.57 o 
   5 -10   3     6246.79     5980.01     66.42 o 
   6 -10   3        1.39        8.76      8.40 o 
   7 -10   3      794.90      813.40     54.69 o 
   8 -10   3     1159.32     1202.47     54.26 o 
   9 -10   3     1272.15     1235.18    180.72 o 
  11 -10   3       69.20        2.49     31.28 o 
  12 -10   3     2194.39     2380.24    112.07 o 
  13 -10   3      577.78      706.82     70.64 o 
  14 -10   3     1130.91     1187.86     90.17 o 
  15 -10   3     2874.22     2928.73    141.00 o 
  16 -10   3     2689.42     2829.03    142.77 o 
 -14  -9   3      269.87      306.94     76.65 o 
 -13  -9   3      490.16      441.12     62.80 o 
 -12  -9   3     1273.80     1271.87     84.95 o 
 -11  -9   3      149.75       88.40     63.71 o 
 -10  -9   3     1208.22     1224.89    119.07 o 
  -9  -9   3     2441.93     2460.99    217.77 o 
  -8  -9   3      145.50      236.70     37.13 o 
  -7  -9   3        9.62        8.39     22.54 o 
  -6  -9   3      230.21      189.10     25.79 o 
  -5  -9   3     1627.65     1431.25     48.59 o 
  -4  -9   3      649.08      637.15     29.61 o 
  -3  -9   3     3404.56     3426.47     63.76 o 
  -2  -9   3     5604.17     5232.82     96.89 o 
  -1  -9   3     4923.77     4748.66     79.51 o 
   0  -9   3     5064.25     4511.03     69.49 o 
   1  -9   3     2080.48     2035.66     43.15 o 
   2  -9   3     6495.06     5851.89     84.34 o 
   3  -9   3      226.82      254.10     15.75 o 
   4  -9   3      883.80      955.13     24.98 o 
   5  -9   3      825.80      858.99     24.66 o 
   6  -9   3      699.44      660.77     26.18 o 
   7  -9   3      341.92      374.68     38.09 o 
   8  -9   3     1521.63     1457.87     56.36 o 
   9  -9   3      121.15      153.31     35.34 o 
  10  -9   3      272.25      351.95     96.48 o 
  11  -9   3     2640.86     2682.86    113.16 o 
  12  -9   3     4830.02     5117.29    223.50 o 
  13  -9   3      911.49      996.43     80.43 o 
  14  -9   3       13.96       44.34     39.97 o 
  15  -9   3      348.52      349.39     76.68 o 
  16  -9   3      467.70      508.19     84.24 o 
  17  -9   3      138.40      160.29     86.21 o 
 -14  -8   3       16.47       18.29     64.23 o 
 -13  -8   3      707.04      716.16     72.45 o 
 -12  -8   3       53.35       19.39     41.40 o 
 -11  -8   3     1104.49     1131.16     76.58 o 
 -10  -8   3        4.27        0.73     35.60 o 
  -9  -8   3     1156.70     1187.14    120.58 o 
  -8  -8   3      510.05      488.87     30.78 o 
  -7  -8   3        1.47        4.12     14.99 o 
  -6  -8   3    12240.32    11893.85    142.82 o 
  -5  -8   3    16697.40    16125.94    168.86 o 
  -4  -8   3      802.86      821.56     26.61 o 
  -3  -8   3     3274.07     3183.40     58.68 o 
  -2  -8   3     6867.34     7373.16     90.44 o 
  -1  -8   3     3698.46     3638.98     50.83 o 
   0  -8   3       12.47       22.06      8.38 o 
   1  -8   3      757.83      702.06     26.81 o 
   2  -8   3     1790.56     1796.85     34.19 o 
   3  -8   3    12801.22    12257.86    121.29 o 
   4  -8   3     3218.68     3071.86     35.31 o 
   5  -8   3     1499.69     1724.45     26.43 o 
   6  -8   3     4786.94     4917.32     56.04 o 
   7  -8   3     2653.11     2637.85     46.71 o 
   8  -8   3     1398.91     1458.42    144.82 o 
   9  -8   3     9960.68    10463.29    244.84 o 
  10  -8   3     1970.57     1820.99     88.11 o 
  11  -8   3      666.40      650.71     86.53 o 
  12  -8   3       44.78       28.84     19.48 o 
  13  -8   3       32.35       38.44     37.37 o 
  14  -8   3      375.53      315.95     58.39 o 
  15  -8   3      256.99      317.16     59.72 o 
  16  -8   3      216.39      101.11     44.60 o 
  17  -8   3      213.66      155.84     81.32 o 
 -15  -7   3     1256.16     1093.75    116.55 o 
 -14  -7   3     1567.22     1553.48    134.82 o 
 -13  -7   3        3.15       -9.11     41.22 o 
 -12  -7   3        4.03       18.41     57.02 o 
 -11  -7   3       98.74       74.35     50.81 o 
 -10  -7   3       25.99       14.56     28.43 o 
  -9  -7   3       54.17       41.95     21.79 o 
  -8  -7   3     2535.89     2609.54     50.30 o 
  -7  -7   3     4693.45     4566.56     68.25 o 
  -6  -7   3     8325.61     8063.02    102.91 o 
  -5  -7   3     6792.53     6872.99     71.09 o 
  -4  -7   3     2575.00     2546.66     38.31 o 
  -3  -7   3     4052.87     3795.89     45.08 o 
  -2  -7   3    10693.10    10477.22    100.42 o 
  -1  -7   3     2618.47     2635.93     35.24 o 
   0  -7   3      561.96      532.26     16.52 o 
   1  -7   3     1031.22     1030.39     22.80 o 
   2  -7   3     2129.79     2117.94     32.42 o 
   3  -7   3       77.48      119.31      8.78 o 
   4  -7   3     5089.81     4734.16     49.43 o 
   5  -7   3    19733.29    19956.16    186.69 o 
   6  -7   3    18309.86    18996.35    187.27 o 
   7  -7   3     3804.64     3731.30     58.88 o 
   8  -7   3       40.17       42.99     25.07 o 
   9  -7   3      116.31      178.14     34.08 o 
  10  -7   3      183.70      231.16     81.12 o 
  11  -7   3        7.17      -15.45     15.45 o 
  12  -7   3      603.71      557.65     38.71 o 
  13  -7   3       77.39      110.94     50.35 o 
  14  -7   3       57.69       32.03     40.08 o 
  15  -7   3      104.52      127.71     57.12 o 
  16  -7   3     1645.92     1540.11    109.94 o 
  17  -7   3     1080.73      844.66    133.07 o 
 -15  -6   3     1381.81     1596.42    133.34 o 
 -14  -6   3      706.78      650.80    215.94 o 
 -13  -6   3     1888.63     1802.61     86.33 o 
 -12  -6   3     4599.55     4583.01     95.99 o 
 -11  -6   3     2186.58     2202.49     62.72 o 
 -10  -6   3       12.97       11.49     16.50 o 
  -9  -6   3       93.98       80.32     16.58 o 
  -8  -6   3     2300.14     2301.47     40.20 o 
  -7  -6   3     1816.67     1683.53     35.91 o 
  -6  -6   3     2754.50     2648.00     40.61 o 
  -5  -6   3     4251.33     4681.78     48.17 o 
  -4  -6   3    12464.94    12374.88    109.78 o 
  -3  -6   3     4269.60     3758.87     43.05 o 
  -2  -6   3      495.17      563.87     16.31 o 
  -1  -6   3    23149.73    22392.25    194.30 o 
   0  -6   3    13004.46    12552.02    123.71 o 
   1  -6   3       15.27       16.73      7.75 o 
   2  -6   3      199.91      321.50      9.80 o 
   3  -6   3     3276.92     3604.57     40.60 o 
   4  -6   3        1.83       60.93      6.26 o 
   5  -6   3      941.89      856.89     24.34 o 
   6  -6   3     1649.64     1814.35     35.37 o 
   7  -6   3     8777.20     8827.58    133.78 o 
   8  -6   3     2571.90     2592.96     93.37 o 
   9  -6   3      253.40      271.26     37.28 o 
  10  -6   3     2730.44     2673.99     70.22 o 
  11  -6   3     1230.13     1232.02     50.44 o 
  12  -6   3      555.68      541.10     38.85 o 
  13  -6   3     1167.70     1098.20     80.82 o 
  14  -6   3      251.74      260.82     43.06 o 
  15  -6   3       21.10       60.62     45.00 o 
  16  -6   3      103.48       71.24     41.30 o 
  17  -6   3      713.92      820.54    133.87 o 
 -16  -5   3        9.10       87.53     70.94 o 
 -15  -5   3      116.27       95.70     39.71 o 
 -14  -5   3      141.09       83.12     31.10 o 
 -13  -5   3      729.84      788.68     44.12 o 
 -12  -5   3     2845.28     2661.59     63.58 o 
 -11  -5   3     2564.06     2650.57     57.12 o 
 -10  -5   3     1942.41     1864.46     44.85 o 
  -9  -5   3       18.87        0.57     11.67 o 
  -8  -5   3      647.73      667.50     24.43 o 
  -7  -5   3     8860.65     8607.07     84.18 o 
  -6  -5   3     1347.14     1403.79     25.87 o 
  -5  -5   3      958.03      840.82     17.57 o 
  -4  -5   3     4289.15     4505.06     48.92 o 
  -3  -5   3       88.91       92.90     12.25 o 
  -2  -5   3    11153.09    11162.80     97.70 o 
  -1  -5   3    24419.09    24448.82    221.52 o 
   0  -5   3    17834.54    18280.47    196.53 o 
   1  -5   3     4971.35     5149.62     66.32 o 
   2  -5   3     3572.02     3262.32     43.31 o 
   3  -5   3     7266.87     7209.68     91.42 o 
   4  -5   3     3522.95     3104.80     37.60 o 
   5  -5   3     7339.87     7233.02     70.56 o 
   6  -5   3      228.08      211.42     14.21 o 
   7  -5   3     3884.71     4037.12     72.92 o 
   8  -5   3     4104.81     4070.52     91.41 o 
   9  -5   3     4824.10     4571.26    148.79 o 
  10  -5   3     6805.74     6809.67    137.02 o 
  11  -5   3     6833.98     6501.35    138.29 o 
  12  -5   3       51.69       72.05     34.44 o 
  13  -5   3       42.84       67.26     39.03 o 
  14  -5   3     1607.11     1628.61    100.67 o 
  15  -5   3     1478.21     1663.17    138.35 o 
  16  -5   3       67.41       44.15     44.77 o 
  17  -5   3       68.18       46.44     69.60 o 
 -16  -4   3      174.01      275.82     49.37 o 
 -15  -4   3      215.78      206.01     30.97 o 
 -14  -4   3     1842.00     1745.57     98.70 o 
 -13  -4   3     2033.91     1987.93     57.20 o 
 -12  -4   3       58.18       69.46     22.46 o 
 -11  -4   3      763.61      820.54     35.57 o 
 -10  -4   3     1938.15     1874.68     47.99 o 
  -9  -4   3      398.98      415.00     21.26 o 
  -8  -4   3     3835.07     3829.52     56.77 o 
  -7  -4   3     2268.12     2118.91     32.43 o 
  -6  -4   3     2178.56     2387.76     28.56 o 
  -5  -4   3      168.98      217.51      9.35 o 
  -4  -4   3     2996.95     3276.37     36.14 o 
  -3  -4   3    14055.16    13495.30    111.79 o 
  -2  -4   3    15366.30    15950.37    137.79 o 
  -1  -4   3    10035.47    10843.24    101.95 o 
   0  -4   3    42781.65    44753.84    422.72 o 
   1  -4   3     6851.37     6596.70     83.94 o 
   2  -4   3      558.43      599.88     12.50 o 
   3  -4   3     7694.61     7748.56     83.31 o 
   4  -4   3     2959.37     2599.83     32.81 o 
   5  -4   3      702.99      760.25     20.40 o 
   6  -4   3      693.19      753.29     17.64 o 
   7  -4   3     1145.33     1279.62     24.85 o 
   8  -4   3      208.89      171.58      9.89 o 
   9  -4   3     3385.98     3472.32     64.41 o 
  10  -4   3      809.75      905.25     25.68 o 
  11  -4   3     3156.31     3331.74     83.99 o 
  12  -4   3     4860.37     4956.81    397.36 o 
  13  -4   3      670.42      716.07     68.44 o 
  14  -4   3      316.50      223.27     54.00 o 
  15  -4   3      195.45      180.13     53.31 o 
  16  -4   3       55.87       38.97     33.66 o 
  17  -4   3        1.06       14.61     56.05 o 
 -17  -3   3      147.69      150.72     83.37 o 
 -16  -3   3       65.55       13.51     44.30 o 
 -15  -3   3     1583.39     1641.20     77.95 o 
 -14  -3   3     2115.13     2126.14     85.12 o 
 -13  -3   3     1843.90     1802.06     67.22 o 
 -12  -3   3      334.06      258.40     30.96 o 
 -11  -3   3       98.30      140.99     20.79 o 
 -10  -3   3     1161.17     1122.03     37.21 o 
  -9  -3   3      289.46      260.46     21.38 o 
  -8  -3   3     1527.78     1585.21     32.98 o 
  -7  -3   3      563.96      611.06     20.08 o 
  -6  -3   3     2671.81     2908.50     33.23 o 
  -5  -3   3     2401.28     2311.49     25.83 o 
  -4  -3   3    14025.23    13411.99    120.12 o 
  -3  -3   3    51986.09    53067.41    488.10 o 
  -2  -3   3    54324.25    57282.17    439.01 o 
  -1  -3   3    11530.69    12169.52    106.50 o 
   0  -3   3    11902.43    13025.24    140.90 o 
   1  -3   3     1282.69     1213.52     24.76 o 
   2  -3   3     1549.80     1497.55     20.14 o 
   3  -3   3    12989.98    13323.05    133.72 o 
   4  -3   3     3046.00     2854.23     37.41 o 
   5  -3   3     1222.64     1517.86     25.41 o 
   6  -3   3      911.42     1017.48     27.41 o 
   7  -3   3    14266.22    14606.19    127.71 o 
   8  -3   3    13286.14    13198.66    125.66 o 
   9  -3   3     8763.96     8678.89    141.31 o 
  10  -3   3      120.58      137.48     18.15 o 
  11  -3   3     6494.10     6353.98    111.06 o 
  12  -3   3     2988.87     3149.75     82.14 o 
  13  -3   3      364.33      387.11     29.41 o 
  14  -3   3     1832.44     1875.19    104.10 o 
  15  -3   3     2229.42     2147.93    121.13 o 
  16  -3   3      226.05      304.93     61.64 o 
  17  -3   3       42.96       25.65     63.75 o 
 -17  -2   3      112.45       97.10     78.54 o 
 -16  -2   3       17.20       26.51     41.14 o 
 -15  -2   3       61.94       68.48     36.50 o 
 -14  -2   3     1161.73     1209.42     65.60 o 
 -13  -2   3      137.42      144.91     27.81 o 
 -12  -2   3     1298.34     1279.64     53.54 o 
 -11  -2   3       25.82       24.70     17.02 o 
 -10  -2   3     5151.88     4987.08     89.80 o 
  -9  -2   3    13627.86    13824.78    140.66 o 
  -8  -2   3     5673.14     5365.11     60.77 o 
  -7  -2   3      163.64      173.06     14.17 o 
  -6  -2   3     6392.97     6085.13     72.20 o 
  -5  -2   3     4175.86     4401.20     44.50 o 
  -4  -2   3     8885.73     8740.60     87.35 o 
  -3  -2   3    19622.88    20599.50    174.37 o 
  -2  -2   3     3752.12     4267.17     45.84 o 
  -1  -2   3    12009.67    13411.92    134.40 o 
   0  -2   3     7569.94     7590.85     84.28 o 
   1  -2   3     1592.38     1579.02     19.96 o 
   2  -2   3    42525.17    45537.86    454.77 o 
   3  -2   3     3497.81     3341.57     38.58 o 
   4  -2   3      141.30      117.63      5.73 o 
   5  -2   3      429.05      352.83      9.98 o 
   6  -2   3     3601.68     3706.23     43.63 o 
   7  -2   3       63.99       75.19     12.11 o 
   8  -2   3      131.40      108.61     13.33 o 
   9  -2   3     2365.37     2390.83     56.57 o 
  10  -2   3       24.59       31.76     15.72 o 
  11  -2   3     1237.05     1229.66     44.40 o 
  12  -2   3      610.54      548.38     34.86 o 
  13  -2   3      308.83      358.50     34.92 o 
  14  -2   3       39.13       54.62     27.43 o 
  15  -2   3      420.50      373.59     35.93 o 
  16  -2   3      300.33      338.30     60.58 o 
  17  -2   3      185.01      190.99     90.27 o 
 -17  -1   3       13.07       90.92     74.51 o 
 -16  -1   3      185.53      254.29     36.18 o 
 -15  -1   3        1.43       -6.33     32.95 o 
 -14  -1   3       24.03       17.79     28.72 o 
 -13  -1   3      268.97      264.73     32.04 o 
 -12  -1   3      460.24      481.67     49.49 o 
 -11  -1   3     4350.75     4057.94     80.59 o 
 -10  -1   3    12777.64    12674.83    172.65 o 
  -9  -1   3     9119.38     9352.89     98.38 o 
  -8  -1   3     5703.16     5937.20     72.58 o 
  -7  -1   3      553.23      645.74     18.23 o 
  -6  -1   3      485.09      515.08     14.53 o 
  -5  -1   3       35.12       14.55      5.56 o 
  -4  -1   3     9679.21     9705.70     86.96 o 
  -3  -1   3    26643.92    27724.75    215.48 o 
  -2  -1   3     7911.67     8790.43     77.50 o 
  -1  -1   3     5544.65     5561.83     54.57 o 
   0  -1   3     4266.83     4483.74     47.47 o 
   1  -1   3    36556.39    40038.93    361.61 o 
   2  -1   3    79023.95    84891.38    878.52 o 
   3  -1   3    36607.52    40883.05    379.80 o 
   4  -1   3      363.56      479.82     11.38 o 
   5  -1   3     5362.73     5831.05     57.62 o 
   6  -1   3      168.13      228.12     11.25 o 
   7  -1   3     4744.45     4605.66     55.52 o 
   8  -1   3     4331.24     4358.58     64.50 o 
   9  -1   3       23.71       16.45     14.02 o 
  10  -1   3      192.07      203.78     22.66 o 
  11  -1   3     2085.32     2083.98     54.86 o 
  12  -1   3     3746.77     3867.11     90.60 o 
  13  -1   3     5174.88     5136.69    110.46 o 
  14  -1   3     1386.50     1370.27     65.84 o 
  15  -1   3       73.13       89.86     29.40 o 
  16  -1   3      475.93      516.28     46.82 o 
  17  -1   3      216.11      264.62     92.15 o 
 -17   0   3      314.76      304.73     97.72 o 
 -16   0   3     2622.73     2595.70     87.48 o 
 -15   0   3     4644.91     4812.18    125.16 o 
 -14   0   3      245.58      219.97     35.97 o 
 -13   0   3      266.26      268.62     31.27 o 
 -12   0   3      355.98      358.65     31.86 o 
 -11   0   3     1785.04     1963.42     52.52 o 
 -10   0   3     3264.86     3070.55     63.43 o 
  -9   0   3        9.48       16.95      9.87 o 
  -8   0   3     3613.09     3445.57     46.24 o 
  -7   0   3     2155.50     2060.36     30.22 o 
  -6   0   3      551.15      676.03     16.33 o 
  -5   0   3    12257.07    12385.21    104.10 o 
  -4   0   3     8212.37     8560.00     77.18 o 
  -3   0   3     1528.69     1453.40     20.47 o 
  -2   0   3    20656.43    22647.91    186.41 o 
  -1   0   3    11313.99    12246.17    111.42 o 
   0   0   3     1314.01     1886.41     23.09 o 
   1   0   3      737.57      668.55     10.45 o 
   2   0   3     5140.85     5821.20     57.04 o 
   3   0   3    15923.14    17395.15    148.44 o 
   4   0   3     1026.94     1119.92     18.06 o 
   5   0   3      236.64      176.47      9.64 o 
   6   0   3    12456.28    11940.13    117.32 o 
   7   0   3     1794.21     1836.59     44.92 o 
   8   0   3      262.44      348.55     22.11 o 
   9   0   3       77.61       69.98     17.94 o 
  10   0   3       91.14       75.19     17.57 o 
  11   0   3        5.90        1.63     16.87 o 
  12   0   3        4.19        0.46     19.43 o 
  13   0   3     1214.97     1329.94     56.65 o 
  14   0   3     1810.34     1628.19     73.40 o 
  15   0   3      166.73      165.47     35.09 o 
  16   0   3       92.47       85.35     44.12 o 
  17   0   3       12.65      -32.76     65.44 o 
 -18   1   3      183.30      176.07     74.90 o 
 -17   1   3      244.35      296.34     54.08 o 
 -16   1   3     3495.24     3646.11     96.29 o 
 -15   1   3     1711.09     1756.59     94.98 o 
 -14   1   3       61.13       39.82     25.15 o 
 -13   1   3      170.37      166.91     28.84 o 
 -12   1   3      801.96      754.65     35.16 o 
 -11   1   3     4697.92     4423.40    112.98 o 
 -10   1   3     3866.13     3759.41     63.96 o 
  -9   1   3       10.94       20.68     10.24 o 
  -8   1   3     7987.94     8149.44     78.87 o 
  -7   1   3      161.88      200.23     14.72 o 
  -6   1   3     5463.58     5078.75     53.58 o 
  -5   1   3    10583.53    10107.84     86.11 o 
  -4   1   3    11005.70    11244.31    109.05 o 
  -3   1   3    24786.78    26364.77    281.80 o 
  -2   1   3     5461.37     5676.67     76.47 o 
  -1   1   3    13259.97    13694.51    111.19 o 
   0   1   3    10368.38     9922.51     97.51 o 
   1   1   3    13471.14    14821.35    145.81 o 
   2   1   3      981.73     1016.80     16.99 o 
   3   1   3      966.29      840.83     17.09 o 
   4   1   3     1073.88     1188.95     20.22 o 
   5   1   3    23462.11    22753.79    196.78 o 
   6   1   3    33391.50    33878.64    287.36 o 
   7   1   3     8930.27     9409.40    121.61 o 
   8   1   3      176.57      185.38     15.74 o 
   9   1   3      166.92      159.34     19.78 o 
  10   1   3      314.09      368.29     27.04 o 
  11   1   3     3256.84     3215.26     73.40 o 
  12   1   3     2142.29     2199.47     70.18 o 
  13   1   3      596.42      532.28     44.22 o 
  14   1   3     1402.65     1410.91     71.70 o 
  15   1   3       70.84       30.62     29.52 o 
  16   1   3      800.64      871.77    125.46 o 
  17   1   3     2197.92     2226.98    198.22 o 
 -18   2   3      894.40     1014.21    141.99 o 
 -17   2   3      827.24      758.06     82.34 o 
 -16   2   3      120.16      148.02     51.91 o 
 -15   2   3       89.52       25.20     66.07 o 
 -14   2   3       15.33       25.31     19.85 o 
 -13   2   3      272.37      319.57     29.92 o 
 -12   2   3     1527.14     1586.72     44.85 o 
 -11   2   3     2460.91     2400.16     54.18 o 
 -10   2   3       71.77       60.42     11.27 o 
  -9   2   3     1975.41     2012.49     35.06 o 
  -8   2   3     3118.17     3332.62     39.77 o 
  -7   2   3     8662.86     8992.54     85.73 o 
  -6   2   3    12574.81    13292.38    111.20 o 
  -5   2   3       21.43       57.69      7.02 o 
  -4   2   3     3685.19     3960.35     42.93 o 
  -3   2   3     2083.39     2550.02     29.76 o 
  -2   2   3     1813.22     1636.49     24.28 o 
  -1   2   3    11566.97    11657.53    113.69 o 
   0   2   3    25732.90    26975.36    259.35 o 
   1   2   3    41028.86    42477.53    661.99 o 
   2   2   3    16783.14    19059.97    174.72 o 
   3   2   3     4567.46     4710.95     52.75 o 
   4   2   3     1578.99     1591.70     25.58 o 
   5   2   3     2003.57     2103.12     41.11 o 
   6   2   3      486.89      469.33     15.63 o 
   7   2   3      910.67     1025.94     28.40 o 
   8   2   3     3515.29     3641.51     54.01 o 
   9   2   3      739.20      777.47     30.79 o 
  10   2   3      255.50      257.63     28.67 o 
  11   2   3        5.44        6.19     17.63 o 
  12   2   3      208.72      245.69     32.55 o 
  13   2   3      963.63      877.92     58.83 o 
  14   2   3      736.33      653.49     53.55 o 
  15   2   3      163.75      179.10     43.47 o 
  16   2   3       65.58       32.69     56.69 o 
 -18   3   3      571.79      674.91    123.60 o 
 -17   3   3      901.49      892.71     95.54 o 
 -16   3   3       71.40      149.29     45.59 o 
 -15   3   3      679.51      685.73     75.71 o 
 -14   3   3      391.69      513.36     64.41 o 
 -13   3   3      367.54      367.08     89.31 o 
 -12   3   3      742.74      719.51     45.53 o 
 -11   3   3     2882.99     2736.67     90.37 o 
 -10   3   3      337.46      374.66     18.39 o 
  -9   3   3      320.59      298.61     13.59 o 
  -8   3   3    13149.26    12877.59    122.06 o 
  -7   3   3    28966.29    29079.16    245.91 o 
  -6   3   3     8439.52     8124.96     75.44 o 
  -5   3   3      518.75      645.64     16.51 o 
  -4   3   3     9602.76     9663.14     99.45 o 
  -3   3   3      594.90      649.16     15.22 o 
  -2   3   3     1497.24     1684.47     29.57 o 
  -1   3   3    21247.45    21524.61    202.53 o 
   0   3   3     1048.82      970.93     19.87 o 
   1   3   3      282.11      270.02      8.33 o 
   2   3   3     1739.49     1824.84     26.05 o 
   3   3   3     7603.93     7611.43    116.34 o 
   4   3   3    42150.36    43990.32    384.84 o 
   5   3   3    19743.41    19815.40    163.75 o 
   6   3   3     1232.69     1295.70     23.21 o 
   7   3   3     3584.17     3334.51     50.53 o 
   8   3   3     1430.29     1460.38     45.79 o 
   9   3   3      137.01      118.16     18.91 o 
  10   3   3     2405.29     2414.32     56.41 o 
  11   3   3     3593.01     3607.59     79.73 o 
  12   3   3       65.47       53.69     22.91 o 
  13   3   3       75.39        4.34     24.72 o 
  14   3   3      901.09      929.38     52.58 o 
  15   3   3     1409.42     1350.62    105.77 o 
  16   3   3     1521.89     1858.84    114.32 o 
 -18   4   3       80.33      224.15     78.54 o 
 -17   4   3      196.27      143.73     69.18 o 
 -16   4   3        4.71       -2.46     33.76 o 
 -15   4   3      383.36      390.71     64.39 o 
 -14   4   3     2516.19     2637.98    163.40 o 
 -13   4   3     7824.35     7456.34    215.64 o 
 -12   4   3     5996.63     5776.30    130.61 o 
 -11   4   3      557.07      564.42     49.69 o 
 -10   4   3      873.54      814.14     28.31 o 
  -9   4   3      264.58      254.00     16.97 o 
  -8   4   3      259.70      254.72     14.96 o 
  -7   4   3      424.80      469.72     17.17 o 
  -6   4   3      511.68      543.20     15.38 o 
  -5   4   3     2810.68     3247.10     44.64 o 
  -4   4   3     7051.18     7017.19     76.90 o 
  -3   4   3    10749.30    11064.24    102.58 o 
  -2   4   3    20596.48    22624.72    184.22 o 
  -1   4   3    14063.76    14591.50    157.54 o 
   0   4   3       40.58       79.35      8.34 o 
   1   4   3     1417.27     1227.27     22.31 o 
   2   4   3     4620.33     5220.30     51.61 o 
   3   4   3     1551.26     1530.87     23.43 o 
   4   4   3     2016.12     2120.57     28.49 o 
   5   4   3      733.76      705.37     17.83 o 
   6   4   3      565.54      524.86     20.53 o 
   7   4   3     6897.66     6695.17     74.16 o 
   8   4   3     3593.27     3621.59     56.80 o 
   9   4   3     2068.32     2165.84     53.56 o 
  10   4   3      142.94      144.86     22.90 o 
  11   4   3        2.63       -5.68     19.79 o 
  12   4   3       29.48       -0.64     20.97 o 
  13   4   3        0.74       10.18     26.59 o 
  14   4   3       75.78       43.21     29.82 o 
  15   4   3      385.05      487.35     56.21 o 
  16   4   3      229.43      317.58     73.78 o 
 -18   5   3       18.90      -11.22     61.65 o 
 -17   5   3      710.78      703.98    160.66 o 
 -16   5   3      626.36      549.01     75.81 o 
 -15   5   3       47.95       89.97     45.68 o 
 -14   5   3     3397.50     3631.60    165.64 o 
 -13   5   3    11537.01    11327.54    284.89 o 
 -12   5   3     2257.30     2328.64     69.72 o 
 -11   5   3     1205.77     1235.23    107.52 o 
 -10   5   3     1932.70     1989.04     51.01 o 
  -9   5   3      105.04       54.32     12.61 o 
  -8   5   3     5970.67     5794.25     67.18 o 
  -7   5   3     5493.53     5294.89     69.12 o 
  -6   5   3       14.75       12.05      6.54 o 
  -5   5   3     8817.79     9118.83     92.41 o 
  -4   5   3     1903.52     2012.48     32.75 o 
  -3   5   3    33763.63    32982.95    358.15 o 
  -2   5   3    40125.06    39736.33    346.05 o 
  -1   5   3    11845.24    11403.33    119.15 o 
   0   5   3      480.98      638.92     18.60 o 
   1   5   3     3062.57     2768.66     38.40 o 
   2   5   3       50.06      129.54      7.90 o 
   3   5   3     4679.45     4596.82     44.53 o 
   4   5   3     2383.90     2315.79     30.00 o 
   5   5   3      235.69      233.17     14.30 o 
   6   5   3      304.86      331.27     15.71 o 
   7   5   3      693.03      700.05     32.90 o 
   8   5   3     7899.68     7799.35    122.39 o 
   9   5   3    12782.29    12874.46    165.02 o 
  10   5   3     2267.09     2232.41     57.16 o 
  11   5   3      108.65      109.80     24.64 o 
  12   5   3      786.81      748.09     43.46 o 
  13   5   3        0.50       29.38     27.74 o 
  14   5   3     1232.99     1269.97     72.18 o 
  15   5   3      601.56      696.71     62.60 o 
 -18   6   3      753.76     1026.06    144.84 o 
 -17   6   3      163.69      215.83     82.33 o 
 -16   6   3        9.89       21.51     39.98 o 
 -15   6   3      798.17      670.95     74.79 o 
 -14   6   3       12.66       36.05     35.05 o 
 -13   6   3      783.32      726.85     43.45 o 
 -12   6   3        2.87       29.88     31.81 o 
 -11   6   3      242.71      209.01     29.34 o 
 -10   6   3     1891.42     1913.52     56.08 o 
  -9   6   3     3798.16     3863.21     61.25 o 
  -8   6   3     3313.53     3535.68     66.78 o 
  -7   6   3     2519.20     2583.65     53.25 o 
  -6   6   3     4426.59     4331.89     63.80 o 
  -5   6   3     7535.29     7865.91     89.88 o 
  -4   6   3     1481.71     1689.26     44.04 o 
  -3   6   3      109.65      199.72     11.77 o 
  -2   6   3      668.37      821.33     21.20 o 
  -1   6   3     8962.98     9484.88     91.30 o 
   0   6   3     1546.70     1628.84     26.75 o 
   1   6   3    10110.24    10289.89     97.81 o 
   2   6   3    13551.93    14122.14    116.28 o 
   3   6   3     3210.19     3273.05     37.21 o 
   4   6   3     4674.13     4764.74     49.00 o 
   5   6   3      207.99      233.68     12.38 o 
   6   6   3     4571.67     4712.84     58.65 o 
   7   6   3       78.54       82.98     15.14 o 
   8   6   3     1081.73     1062.68     38.35 o 
   9   6   3     1122.46     1001.89     43.31 o 
  10   6   3       28.64       24.07     18.58 o 
  11   6   3       82.22       67.37     28.32 o 
  12   6   3      839.85      821.40     63.57 o 
  13   6   3       89.52        4.67     34.63 o 
  14   6   3       23.65       45.97     47.99 o 
  15   6   3      177.80       67.86     75.12 o 
 -18   7   3        3.09       43.38     64.81 o 
 -17   7   3      382.23      365.27     66.64 o 
 -16   7   3        0.61       28.08     40.56 o 
 -15   7   3     1124.81     1229.12     93.50 o 
 -14   7   3     1192.99     1190.13     89.05 o 
 -13   7   3      952.43      748.30    105.46 o 
 -12   7   3     2806.44     3040.16    138.90 o 
 -11   7   3      324.70      337.35     40.24 o 
 -10   7   3      986.75      991.01     38.20 o 
  -9   7   3     6125.68     5948.34     98.98 o 
  -8   7   3     9006.29     9002.14    128.77 o 
  -7   7   3       59.84       40.69     13.19 o 
  -6   7   3       45.66       68.91     10.41 o 
  -5   7   3     1310.02     1360.90     29.44 o 
  -4   7   3     6390.12     6409.74     74.21 o 
  -3   7   3    11144.49    10568.25     97.25 o 
  -2   7   3      181.45      127.99      9.29 o 
  -1   7   3    16314.95    16406.30    172.52 o 
   0   7   3     1171.01     1138.40     23.56 o 
   1   7   3     6828.41     6469.25     63.74 o 
   2   7   3    23077.28    22427.75    177.12 o 
   3   7   3    17142.63    16882.57    146.82 o 
   4   7   3      163.07      202.56     13.83 o 
   5   7   3       35.22       35.08      9.46 o 
   6   7   3     1328.50     1304.94     37.72 o 
   7   7   3     3080.09     3166.59     64.49 o 
   8   7   3     3306.98     3126.40     65.22 o 
   9   7   3       69.13       82.84     26.84 o 
  10   7   3     2472.59     2346.85     74.03 o 
  11   7   3     1003.68      941.33     52.75 o 
  12   7   3      312.09      342.01     57.45 o 
  13   7   3     3651.38     3739.02    192.75 o 
  14   7   3     1825.12     2211.43    157.57 o 
 -18   8   3      220.13      161.37     84.78 o 
 -17   8   3      101.81       29.72     85.01 o 
 -16   8   3      522.57      374.82     76.54 o 
 -15   8   3      685.92      828.68    112.31 o 
 -14   8   3      777.08      825.89    142.99 o 
 -13   8   3     1847.23     1810.44     98.22 o 
 -12   8   3     2012.07     1996.60    208.94 o 
 -11   8   3     1755.92     1860.75     78.16 o 
 -10   8   3     6107.91     6068.42    160.67 o 
  -9   8   3       77.70      100.85     22.13 o 
  -8   8   3      934.84     1124.56     60.76 o 
  -7   8   3      119.97      164.75     16.85 o 
  -6   8   3       52.06       41.23     10.48 o 
  -5   8   3       26.08       25.81      7.68 o 
  -4   8   3     4315.99     4376.95     65.91 o 
  -3   8   3     4991.01     4902.18     49.16 o 
  -2   8   3    16446.21    15795.21    138.03 o 
  -1   8   3    21069.81    21073.54    202.56 o 
   0   8   3       68.93       88.39      9.66 o 
   1   8   3      706.52      693.99     23.55 o 
   2   8   3      489.64      467.30     19.50 o 
   3   8   3       19.06       31.02     15.40 o 
   4   8   3       35.38       47.82     16.33 o 
   5   8   3     2214.11     2142.08     51.06 o 
   6   8   3      369.59      302.02     24.93 o 
   7   8   3       12.90       12.84     21.39 o 
   8   8   3      980.26      923.25     44.60 o 
   9   8   3     2105.94     2076.10     81.14 o 
  10   8   3     3732.57     3634.35    110.86 o 
  11   8   3     2071.19     1952.85    114.75 o 
  12   8   3      265.17      343.25     59.42 o 
  13   8   3      793.98      733.09     98.95 o 
  14   8   3       29.89      112.33     67.73 o 
 -17   9   3        7.57      103.23     49.03 o 
 -16   9   3      114.52      131.99     50.10 o 
 -15   9   3       10.36        8.17     39.62 o 
 -14   9   3      211.97      273.04     53.37 o 
 -13   9   3      266.63      287.83     51.02 o 
 -12   9   3      194.86      259.30     65.41 o 
 -11   9   3     5665.13     5998.18    122.61 o 
 -10   9   3     6222.31     6576.05    124.98 o 
  -9   9   3      241.24      220.21     30.83 o 
  -8   9   3     3328.87     3304.84     86.95 o 
  -7   9   3     5020.80     5076.00    110.67 o 
  -6   9   3      662.48      715.20     37.78 o 
  -5   9   3     3236.34     3034.21     59.53 o 
  -4   9   3     9633.49     9669.28     93.72 o 
  -3   9   3        0.79       11.21      8.71 o 
  -2   9   3       37.14       74.12     10.30 o 
  -1   9   3      495.36      483.39     26.53 o 
   0   9   3     4891.93     4540.23     71.43 o 
   1   9   3     8471.18     8020.05    108.04 o 
   2   9   3     2415.06     2181.20     49.23 o 
   3   9   3     4107.80     3989.44     75.87 o 
   4   9   3     1731.09     1710.97     43.08 o 
   5   9   3       32.38       57.02     21.13 o 
   6   9   3      659.64      625.72     36.35 o 
   7   9   3     1480.71     1514.33     62.06 o 
   8   9   3     2019.83     1799.79     99.30 o 
   9   9   3      278.33      342.76     56.57 o 
  10   9   3     1172.50     1151.37     81.86 o 
  11   9   3     2041.11     2075.44    163.76 o 
  12   9   3      646.52      646.61     89.39 o 
  13   9   3       17.58       34.71     62.58 o 
 -17  10   3      229.78      284.65     97.27 o 
 -16  10   3      585.47      628.50    125.54 o 
 -15  10   3      679.37      746.28     78.43 o 
 -14  10   3      152.52      195.57     51.13 o 
 -13  10   3      130.41       50.15     37.73 o 
 -12  10   3        3.46      -32.65     38.47 o 
 -11  10   3       67.56       62.52     24.23 o 
 -10  10   3      120.21       71.15     25.71 o 
  -9  10   3     3179.20     3146.51     93.07 o 
  -8  10   3     3658.75     3649.69    137.26 o 
  -7  10   3     6192.69     6081.30    161.07 o 
  -6  10   3     1266.79     1376.61     70.27 o 
  -5  10   3     1795.37     1799.49     44.19 o 
  -4  10   3      226.91      216.03     14.15 o 
  -3  10   3     9804.87     9302.02    123.55 o 
  -2  10   3     4755.31     4463.94     90.93 o 
  -1  10   3      293.81      291.72     25.64 o 
   0  10   3     1468.95     1449.81     41.17 o 
   1  10   3       53.22       53.94     17.63 o 
   2  10   3     1295.29     1326.70     41.42 o 
   3  10   3    10238.68    10021.44    147.34 o 
   4  10   3     8430.07     8127.20    119.32 o 
   5  10   3     1384.73     1424.20     51.29 o 
   6  10   3      155.93      165.29     27.76 o 
   7  10   3       68.93       89.23     30.69 o 
   8  10   3      323.41      300.08     60.16 o 
   9  10   3      784.77      818.26     70.05 o 
  10  10   3      102.57       58.62     46.29 o 
  11  10   3      587.64      547.45     83.72 o 
  12  10   3      103.67      116.65     64.54 o 
 -17  11   3     1094.89     1299.03    150.60 o 
 -16  11   3      890.00      977.13    133.72 o 
 -15  11   3      132.82      111.49     48.62 o 
 -14  11   3      961.23     1016.28     82.01 o 
 -13  11   3      433.50      421.92     79.10 o 
 -12  11   3      666.08      769.43    113.71 o 
 -11  11   3      266.49      236.84     36.95 o 
 -10  11   3      347.15      283.47     39.31 o 
  -9  11   3      663.26      627.58     61.74 o 
  -8  11   3      281.21      292.62     31.69 o 
  -7  11   3     1636.52     1625.36     58.27 o 
  -6  11   3    14092.66    13669.21    183.98 o 
  -5  11   3     4060.52     4034.98     70.69 o 
  -4  11   3      606.38      649.01     29.34 o 
  -3  11   3       74.33       97.23     18.25 o 
  -2  11   3      988.07      928.90     38.75 o 
  -1  11   3      395.07      367.31     28.51 o 
   0  11   3     2998.74     2690.19     57.57 o 
   1  11   3     1188.04     1208.51     40.99 o 
   2  11   3     1621.43     1546.32     52.26 o 
   3  11   3      180.16      194.43     27.29 o 
   4  11   3     4754.12     4810.40    104.47 o 
   5  11   3     8015.64     7588.30    161.69 o 
   6  11   3     3292.91     3286.69     80.49 o 
   7  11   3      130.86      137.61     32.79 o 
   8  11   3      210.78      186.57     38.29 o 
   9  11   3       49.41      153.58     48.00 o 
  10  11   3      241.73      215.43     52.14 o 
  11  11   3      123.87      129.39     63.07 o 
  12  11   3       79.30      208.63     67.76 o 
 -12  12   3      184.99      172.15     60.03 o 
 -11  12   3      729.43      689.62     46.84 o 
 -10  12   3     1555.25     1614.84     63.43 o 
  -9  12   3     1875.48     2032.05     70.06 o 
  -8  12   3      631.89      587.78     42.88 o 
  -7  12   3      184.99      188.73     27.56 o 
  -6  12   3      760.20      795.64     34.97 o 
  -5  12   3       31.04       46.08     17.07 o 
  -4  12   3     1667.86     1674.97     47.28 o 
  -3  12   3     3265.94     3029.59     71.38 o 
  -2  12   3     1100.17     1141.58     44.78 o 
  -1  12   3       76.31       92.58     23.55 o 
   0  12   3     1066.49      975.21     38.50 o 
   1  12   3     3502.28     3373.00     69.57 o 
   2  12   3     2880.82     2859.07     70.63 o 
   3  12   3      165.04      122.13     26.48 o 
   4  12   3      706.66      800.23     54.50 o 
   5  12   3      711.07      846.45     57.91 o 
   6  12   3        3.89      -13.55     32.57 o 
   7  12   3     3187.43     3298.01    129.13 o 
   8  12   3     2213.38     2421.11    112.87 o 
   9  12   3      125.59      218.61     49.01 o 
  10  12   3        3.02      114.84     78.49 o 
  11  12   3       21.47       91.56     57.42 o 
 -12  13   3      545.30      533.14     69.54 o 
 -11  13   3       36.84       16.41     27.20 o 
 -10  13   3      549.33      473.72     43.18 o 
  -9  13   3       44.35       73.96     29.80 o 
  -8  13   3      573.66      687.87     46.81 o 
  -7  13   3       69.03       97.31     22.18 o 
  -6  13   3     2572.92     2542.38     59.40 o 
  -5  13   3     1812.14     1752.96     50.50 o 
  -4  13   3     1412.78     1355.30     68.41 o 
  -3  13   3      789.74      923.22     53.33 o 
  -2  13   3     4150.67     4045.79     88.18 o 
  -1  13   3     4724.95     4396.94     93.53 o 
   0  13   3      693.58      678.96     40.97 o 
   1  13   3       21.82       -1.63     21.68 o 
   2  13   3       61.58       30.39     24.46 o 
   3  13   3      253.07      180.13     34.01 o 
   4  13   3      246.16      224.43     45.91 o 
   5  13   3        5.33       45.73     36.83 o 
   6  13   3     1079.98      965.15     73.29 o 
   7  13   3       81.73      126.30     58.54 o 
   8  13   3      435.96      367.10     64.67 o 
   9  13   3      463.39      482.19    119.41 o 
 -12  14   3       76.66       60.99     48.95 o 
 -11  14   3      341.37      366.80     42.77 o 
 -10  14   3      736.13      842.18     62.68 o 
  -9  14   3       33.59        7.12     27.63 o 
  -8  14   3       72.82       19.13     25.38 o 
  -7  14   3     1569.29     1590.96     60.53 o 
  -6  14   3     6340.00     6000.35    117.67 o 
  -5  14   3     5701.06     5640.53    113.04 o 
  -4  14   3     6520.48     6045.80    132.59 o 
  -3  14   3      567.59      423.16     61.12 o 
  -2  14   3       78.57       59.60     34.91 o 
  -1  14   3       17.59      -10.97     38.79 o 
   0  14   3      347.60      362.79     42.55 o 
   1  14   3      536.61      546.07     48.71 o 
   2  14   3      126.16      105.05     39.65 o 
   3  14   3      241.26      167.70     40.81 o 
   4  14   3       29.56       33.65     37.94 o 
   5  14   3     1562.56     1744.32     86.95 o 
   6  14   3     3997.07     4155.10    128.99 o 
   7  14   3     1985.18     2175.17    115.53 o 
   8  14   3       22.95       72.68    112.91 o 
   9  14   3       20.54      129.47     95.34 o 
 -12  15   3     1110.90     1029.91     92.09 o 
 -11  15   3     2503.75     2524.12     99.87 o 
 -10  15   3      451.74      449.78     42.91 o 
  -9  15   3        8.79       46.06     30.55 o 
  -8  15   3       62.02       46.09     29.61 o 
  -7  15   3      299.04      341.52     53.00 o 
  -6  15   3        0.62      -12.46     36.92 o 
  -5  15   3        5.78      -12.32     30.45 o 
  -4  15   3      896.09      897.49     57.54 o 
  -3  15   3     1074.64     1068.70     61.36 o 
  -2  15   3        6.40        0.85     30.30 o 
  -1  15   3      218.84      267.47     49.53 o 
   0  15   3      387.47      428.99     53.42 o 
   1  15   3      179.04      185.00     37.80 o 
   2  15   3       12.76       33.02     32.86 o 
   3  15   3      151.35      198.40     45.24 o 
   4  15   3      117.74      263.05     51.22 o 
   5  15   3      433.18      547.03     61.04 o 
   6  15   3      337.76      288.59     55.62 o 
   7  15   3      764.81      631.23     88.18 o 
   8  15   3      587.74      611.85    171.30 o 
 -12  16   3     2421.69     2925.99    118.78 o 
 -11  16   3     3005.48     3248.39     92.70 o 
 -10  16   3      275.58      307.22     40.81 o 
  -9  16   3       87.15       78.05     33.40 o 
  -8  16   3        1.28        3.78     27.79 o 
  -7  16   3      573.20      626.05     48.71 o 
  -6  16   3     1548.62     1518.15     73.92 o 
  -5  16   3       30.98       75.67     36.05 o 
  -4  16   3      877.50      800.35     59.07 o 
  -3  16   3      144.54      137.30     40.36 o 
  -2  16   3      824.31      939.94     63.20 o 
  -1  16   3     4199.74     4605.00    176.84 o 
   0  16   3     3465.90     3451.31    125.55 o 
   1  16   3     1587.71     1688.46     74.83 o 
   2  16   3       14.88       27.84     40.93 o 
   3  16   3      166.82      119.86     48.76 o 
   4  16   3      758.41      725.55     67.36 o 
   5  16   3      858.80      818.08     71.20 o 
   6  16   3        5.10       12.32    113.67 o 
   7  16   3      204.47      168.63    107.43 o 
 -12  17   3        7.64       33.64     54.60 o 
 -11  17   3      439.63      487.71     48.10 o 
 -10  17   3      319.89      315.97     42.76 o 
  -9  17   3       41.46        8.87     41.40 o 
  -8  17   3        0.71      -17.47     31.99 o 
  -7  17   3     1396.16     1403.45     92.06 o 
  -6  17   3      196.72      222.53     52.43 o 
  -5  17   3      180.64      191.13     44.64 o 
  -4  17   3      128.20       90.05     48.36 o 
  -3  17   3      124.08       50.85     49.73 o 
  -2  17   3      484.84      400.00     85.24 o 
  -1  17   3       97.20      187.12     51.53 o 
   0  17   3     1651.03     1792.28     98.53 o 
   1  17   3     1069.76     1034.00     65.24 o 
   2  17   3      141.26      163.37     50.58 o 
   3  17   3       10.03       14.81     43.99 o 
   4  17   3        9.56        4.92     46.38 o 
   5  17   3        3.28      -16.53     56.22 o 
 -11  18   3       43.43       90.89     40.40 o 
 -10  18   3       74.97       57.96     39.68 o 
  -9  18   3        4.23      -33.94     33.94 o 
  -8  18   3      418.46      575.11     61.90 o 
  -7  18   3     1991.29     2153.06     92.91 o 
  -6  18   3       53.48       43.31     43.06 o 
  -5  18   3       36.70        6.83     39.28 o 
  -4  18   3      784.27      648.98     71.91 o 
  -3  18   3     2031.74     2138.88    106.35 o 
  -2  18   3     3376.17     3462.56    134.51 o 
  -1  18   3      127.34       70.14     49.34 o 
   0  18   3     1032.73     1164.80     69.43 o 
   1  18   3     1107.84     1124.48     93.94 o 
   2  18   3       36.41       77.94     46.94 o 
   3  18   3      343.12      421.44     62.02 o 
  -9  19   3     1036.30      953.61    133.31 o 
  -8  19   3      683.74      725.33     74.27 o 
  -7  19   3       12.91       70.37     53.61 o 
  -6  19   3        4.27      -33.18     45.74 o 
  -5  19   3      470.61      463.96    122.17 o 
  -4  19   3      260.17      169.17     55.46 o 
  -3  19   3        3.20       -7.98     47.75 o 
  -2  19   3       42.50       43.41     51.57 o 
  -1  19   3        2.91       -9.88     52.53 o 
   0  19   3      218.05      262.03     59.86 o 
   1  19   3      388.77      366.03     79.11 o 
  -5  20   3      240.35      280.15     73.12 o 
  -4  20   3      301.34      356.87     74.13 o 
   2 -20   4       15.11       11.84     56.70 o 
   3 -20   4       70.30       57.85     62.69 o 
   4 -20   4      215.70      315.44     72.95 o 
   5 -20   4      688.62      981.74    146.28 o 
  -2 -19   4        1.53       17.70     48.12 o 
  -1 -19   4       30.75      -18.24     44.96 o 
   0 -19   4      143.00       56.30     41.50 o 
   1 -19   4       20.41      -40.20     45.97 o 
   2 -19   4      122.32      147.50     55.05 o 
   3 -19   4        0.69      -38.24     68.27 o 
   4 -19   4     1348.30     1179.84    128.56 o 
   5 -19   4     2171.74     2146.59    112.85 o 
   6 -19   4     1623.18     1747.88     99.30 o 
   7 -19   4       39.19       67.84     47.97 o 
   8 -19   4        6.04       59.33     44.81 o 
   9 -19   4        3.17       55.33    135.92 o 
  -4 -18   4       35.29      111.61     50.11 o 
  -3 -18   4      296.31      252.05     55.30 o 
  -2 -18   4     1025.87     1186.72     80.87 o 
  -1 -18   4     1824.57     1943.53     96.13 o 
   0 -18   4      236.14      368.31     52.09 o 
   1 -18   4        1.41       29.24     49.17 o 
   2 -18   4      228.74      181.66     67.70 o 
   3 -18   4      496.20      558.47    130.20 o 
   4 -18   4       79.52      173.82     37.03 o 
   5 -18   4        3.69       97.60     37.07 o 
   6 -18   4      338.16      264.42     40.61 o 
   7 -18   4      408.24      367.68     58.21 o 
   8 -18   4      106.64      147.41     59.56 o 
   9 -18   4     1265.13     1270.68    152.28 o 
  10 -18   4      502.78      348.88    101.48 o 
  -6 -17   4      104.80       76.16     58.42 o 
  -5 -17   4      572.54      596.44    134.15 o 
  -4 -17   4      108.84      150.01     54.10 o 
  -3 -17   4       19.23       71.91     46.63 o 
  -2 -17   4     1583.52     1526.86     85.68 o 
  -1 -17   4     1958.64     1919.05     83.00 o 
   0 -17   4       47.29       44.02     34.76 o 
   1 -17   4       87.33      144.36     48.02 o 
   2 -17   4      450.08      338.41     65.79 o 
   3 -17   4      327.03      308.72     53.41 o 
   4 -17   4      713.23      853.24     69.33 o 
   5 -17   4      115.14      121.69     33.14 o 
   6 -17   4     1098.50     1148.45     56.02 o 
   7 -17   4       96.61      137.65     44.78 o 
   8 -17   4      731.93      836.61     82.72 o 
   9 -17   4     2666.37     2825.11    202.17 o 
  10 -17   4     1309.84     1385.63    152.13 o 
  11 -17   4      496.46      501.17    110.20 o 
  12 -17   4        1.87      -42.64     67.44 o 
  -7 -16   4      341.41      309.89     66.67 o 
  -6 -16   4       34.81       -8.79     45.98 o 
  -5 -16   4       53.90       88.37     47.78 o 
  -4 -16   4     1425.04     1436.23     82.82 o 
  -3 -16   4     4128.32     4322.59    144.68 o 
  -2 -16   4     1964.15     2228.63     96.54 o 
  -1 -16   4      186.67       97.63     37.61 o 
   0 -16   4      633.03      534.11     60.46 o 
   1 -16   4      667.78      579.66     74.85 o 
   2 -16   4       15.97       17.91     37.13 o 
   3 -16   4     1670.47     1613.98     82.75 o 
   4 -16   4     1176.34     1229.48     74.56 o 
   5 -16   4      317.20      350.98     38.88 o 
   6 -16   4      249.66      252.12     36.46 o 
   7 -16   4      405.20      524.14     69.57 o 
   8 -16   4      462.06      832.56     93.96 o 
   9 -16   4      377.69      496.45    101.01 o 
  10 -16   4       18.05        0.99     62.28 o 
  11 -16   4      417.39      284.41     91.73 o 
  12 -16   4      307.03      274.56     91.35 o 
  13 -16   4        1.64      -44.75     65.91 o 
  -8 -15   4       19.06      -40.25     50.54 o 
  -7 -15   4       14.66       56.77     56.14 o 
  -6 -15   4        6.87      -40.46     42.66 o 
  -5 -15   4      400.18      314.68     52.91 o 
  -4 -15   4     1058.36     1070.30     98.62 o 
  -3 -15   4     3736.92     3867.04    119.88 o 
  -2 -15   4       57.67       30.37     38.46 o 
  -1 -15   4     2048.66     1994.47     75.16 o 
   0 -15   4     2764.97     2738.78    127.67 o 
   1 -15   4      447.05      465.71     76.76 o 
   2 -15   4      434.41      367.60     48.17 o 
   3 -15   4     2804.75     2733.90     99.83 o 
   4 -15   4      149.37       94.70     48.72 o 
   5 -15   4      139.93      223.20     36.23 o 
   6 -15   4        0.45       26.58     25.72 o 
   7 -15   4     2072.64     2088.40    107.62 o 
   8 -15   4     2917.12     3124.12    131.36 o 
   9 -15   4     2429.52     2200.16    165.55 o 
  10 -15   4      468.80      335.94     88.77 o 
  11 -15   4     1367.96     1354.58    141.89 o 
  12 -15   4      223.91      221.73     81.79 o 
  13 -15   4      431.88      430.98    101.70 o 
  14 -15   4      302.53      439.86    107.71 o 
  -9 -14   4     1978.92     2723.48    211.26 o 
  -8 -14   4     1008.62     1030.13     84.50 o 
  -7 -14   4       73.87       44.37     50.91 o 
  -6 -14   4      613.83      532.79     57.47 o 
  -5 -14   4       71.36       36.87     40.97 o 
  -4 -14   4      432.26      391.07     52.62 o 
  -3 -14   4      108.57      113.20     39.39 o 
  -2 -14   4      119.14       59.49     31.91 o 
  -1 -14   4      220.55      272.23     41.83 o 
   0 -14   4     1020.75      924.59    176.02 o 
   1 -14   4     3584.36     3584.70    111.82 o 
   2 -14   4     2528.77     2669.96     96.49 o 
   3 -14   4     1183.67     1108.02     64.17 o 
   4 -14   4      140.27      129.64     41.72 o 
   5 -14   4      167.91      253.18     33.60 o 
   6 -14   4       41.32      110.77     27.52 o 
   7 -14   4       10.23      119.98     41.95 o 
   8 -14   4        9.93       63.64     36.78 o 
   9 -14   4      165.28      163.88     65.14 o 
  10 -14   4      989.35     1144.91    126.92 o 
  11 -14   4      650.10      611.38    102.70 o 
  12 -14   4      506.96      529.44    101.49 o 
  13 -14   4      236.75      376.17     95.05 o 
  14 -14   4       87.71      194.51     79.93 o 
  -9 -13   4      731.02      653.74    124.86 o 
  -8 -13   4       28.15       75.02     50.49 o 
  -7 -13   4      613.29      587.37     66.92 o 
  -6 -13   4      782.65      850.45    109.38 o 
  -5 -13   4      193.14      155.19     42.02 o 
  -4 -13   4      366.80      343.79     46.02 o 
  -3 -13   4      136.15      124.15     29.33 o 
  -2 -13   4      745.59      751.14     44.65 o 
  -1 -13   4      266.73      272.39     32.46 o 
   0 -13   4      457.64      419.40     32.40 o 
   1 -13   4     8201.82     7924.84    171.82 o 
   2 -13   4     1668.54     1611.98     59.85 o 
   3 -13   4       50.54       30.96     19.71 o 
   4 -13   4      434.26      430.09     38.35 o 
   5 -13   4      245.20      242.50     39.03 o 
   6 -13   4       39.00       56.79     23.04 o 
   7 -13   4     1198.55     1063.98     61.13 o 
   8 -13   4       45.08       35.43     29.23 o 
   9 -13   4      772.06      775.55     98.53 o 
  10 -13   4       31.28       82.28     57.81 o 
  11 -13   4     2101.80     2394.81    170.30 o 
  12 -13   4     4309.99     3960.25    222.23 o 
  13 -13   4     1457.57     1591.62    151.35 o 
  14 -13   4       30.10      -29.68     59.52 o 
  15 -13   4      753.80      798.74    123.21 o 
 -12 -12   4      363.77      316.57     74.37 o 
 -11 -12   4      202.27      294.43     71.38 o 
 -10 -12   4       42.51        1.57     48.85 o 
  -9 -12   4        0.46       -8.69     63.55 o 
  -8 -12   4       12.17       -7.36     30.53 o 
  -7 -12   4      970.23      973.19     49.69 o 
  -6 -12   4     4409.64     4138.36    116.98 o 
  -5 -12   4     2617.75     2476.05    118.56 o 
  -4 -12   4     2012.18     2140.36     80.52 o 
  -3 -12   4     3213.83     2909.91     91.09 o 
  -2 -12   4     1780.95     1624.59     63.74 o 
  -1 -12   4      794.51      764.64     43.62 o 
   0 -12   4      797.66      835.80     38.27 o 
   1 -12   4      846.68      864.68     43.22 o 
   2 -12   4      326.15      329.85     54.08 o 
   3 -12   4      238.72      178.63     28.28 o 
   4 -12   4       26.67       49.72     22.20 o 
   5 -12   4     3168.99     3174.26     66.55 o 
   6 -12   4     6804.41     6844.02    153.93 o 
   7 -12   4     1349.03     1497.87     68.46 o 
   8 -12   4      641.62      700.05     41.09 o 
   9 -12   4     1125.58     1106.39     55.15 o 
  10 -12   4       22.60       36.81     49.16 o 
  11 -12   4      591.61      603.94     95.29 o 
  12 -12   4      106.60      135.64     66.36 o 
  13 -12   4      148.73       54.15     63.06 o 
  14 -12   4        1.03       -5.46     53.01 o 
  15 -12   4      352.66      498.89    104.56 o 
 -12 -11   4        8.52       24.85     55.42 o 
 -11 -11   4        8.71      125.78     62.61 o 
 -10 -11   4      127.05      130.56     60.75 o 
  -9 -11   4     2086.04     2227.43    105.78 o 
  -8 -11   4     3189.13     3236.89    103.21 o 
  -7 -11   4       11.50       -8.00     38.05 o 
  -6 -11   4     2945.62     2988.82     75.98 o 
  -5 -11   4     1483.16     1415.62     54.31 o 
  -4 -11   4     1035.88     1000.92     42.21 o 
  -3 -11   4      121.18       73.93     24.72 o 
  -2 -11   4       21.17       16.67     21.47 o 
  -1 -11   4     1205.27     1161.67     47.33 o 
   0 -11   4     4535.68     4471.02     81.48 o 
   1 -11   4      551.75      497.20     37.17 o 
   2 -11   4     7360.70     6539.89    118.93 o 
   3 -11   4     7483.07     7241.69    147.63 o 
   4 -11   4      999.51      869.38     39.71 o 
   5 -11   4     5728.87     5624.60     78.25 o 
   6 -11   4    10870.43    10435.73    143.54 o 
   7 -11   4       14.01       -4.30     19.41 o 
   8 -11   4      967.41     1062.78     42.95 o 
   9 -11   4       52.37       17.05     40.21 o 
  10 -11   4      692.59      620.91     88.18 o 
  11 -11   4      717.33      594.27     89.91 o 
  12 -11   4      943.00      846.22    105.80 o 
  13 -11   4     1546.83     1520.62    139.77 o 
  14 -11   4     1556.86     1752.75    152.19 o 
  15 -11   4       88.36       69.54     48.94 o 
  16 -11   4     1189.22     1229.53    145.95 o 
 -13 -10   4      291.98      187.48     71.22 o 
 -12 -10   4      667.19      702.02     92.46 o 
 -11 -10   4     1726.68     1927.47    129.83 o 
 -10 -10   4      349.05      301.59     72.60 o 
  -9 -10   4      576.50      629.84     63.88 o 
  -8 -10   4     3084.31     2898.84     89.09 o 
  -7 -10   4     2627.82     2718.22    126.44 o 
  -6 -10   4     1563.70     1702.83     92.37 o 
  -5 -10   4      293.44      268.87     28.24 o 
  -4 -10   4      129.05      145.55     20.45 o 
  -3 -10   4      501.18      448.86     32.40 o 
  -2 -10   4     1007.31      899.38     43.37 o 
  -1 -10   4     2449.29     2366.45     77.94 o 
   0 -10   4     2895.21     2687.31     58.02 o 
   1 -10   4     4082.89     3822.15     81.08 o 
   2 -10   4     7875.62     7498.08    151.72 o 
   3 -10   4     2234.41     2194.13     56.92 o 
   4 -10   4     3156.17     3051.93     51.46 o 
   5 -10   4      888.08      879.40     20.39 o 
   6 -10   4      105.06      139.94     15.07 o 
   7 -10   4      268.09      311.16     29.28 o 
   8 -10   4       91.09       69.66     43.84 o 
   9 -10   4       15.51      -15.45     29.46 o 
  10 -10   4     1023.10     1105.25    109.82 o 
  11 -10   4       16.97       49.89     35.70 o 
  12 -10   4      416.57      423.77     58.10 o 
  13 -10   4     2993.59     3076.17    134.32 o 
  14 -10   4     1234.80     1386.04     97.64 o 
  15 -10   4      118.84      214.95     55.06 o 
  16 -10   4       27.29      129.52     77.85 o 
 -14  -9   4      138.52      172.53     67.58 o 
 -13  -9   4       49.47       12.52     43.22 o 
 -12  -9   4      284.26      234.38     71.21 o 
 -11  -9   4      108.41       13.81     41.86 o 
 -10  -9   4     1134.13     1161.66     75.78 o 
  -9  -9   4      689.29      621.99    164.07 o 
  -8  -9   4     3831.09     3751.64     84.95 o 
  -7  -9   4     3705.44     3564.18     80.46 o 
  -6  -9   4      163.68      160.02     32.25 o 
  -5  -9   4     2794.03     2663.04     66.21 o 
  -4  -9   4    15088.06    14105.58    180.58 o 
  -3  -9   4     4273.05     4000.02     70.04 o 
  -2  -9   4     1256.57     1202.38     44.60 o 
  -1  -9   4     1960.60     1851.33     46.97 o 
   0  -9   4      652.18      719.43     26.74 o 
   1  -9   4      378.30      308.18     19.22 o 
   2  -9   4     2949.49     2856.40     64.65 o 
   3  -9   4     3549.14     3557.86     60.17 o 
   4  -9   4     6939.92     7201.42     80.24 o 
   5  -9   4     1519.83     1451.18     23.48 o 
   6  -9   4     1488.66     1520.40     42.02 o 
   7  -9   4     2595.68     2702.83     78.40 o 
   8  -9   4     1228.70     1296.97    181.87 o 
   9  -9   4      576.03      543.77     53.39 o 
  10  -9   4     3114.67     3221.14    121.30 o 
  11  -9   4      435.49      408.57     53.69 o 
  12  -9   4       50.28        8.20     51.61 o 
  13  -9   4      360.70      333.80     56.53 o 
  14  -9   4     1218.57     1168.38    151.89 o 
  15  -9   4     1089.01      892.21    125.63 o 
  16  -9   4     1000.06     1267.61    103.73 o 
  17  -9   4      230.69      147.24     84.56 o 
 -14  -8   4     1562.46     1421.98    125.02 o 
 -13  -8   4     1861.02     1871.34    102.08 o 
 -12  -8   4      698.44      780.59     70.20 o 
 -11  -8   4      366.82      288.81     51.46 o 
 -10  -8   4       93.30       68.21     42.51 o 
  -9  -8   4       94.48       55.78     31.20 o 
  -8  -8   4      136.69      118.57     20.63 o 
  -7  -8   4        3.10      -14.37     14.37 o 
  -6  -8   4      402.78      456.01     31.74 o 
  -5  -8   4     6278.51     6234.90    118.61 o 
  -4  -8   4     8396.55     8513.92    109.37 o 
  -3  -8   4     8011.04     7845.49    100.63 o 
  -2  -8   4     6665.37     6572.23     99.11 o 
  -1  -8   4     1857.74     1815.63     33.95 o 
   0  -8   4       83.18       64.77     10.03 o 
   1  -8   4      665.82      561.63     22.27 o 
   2  -8   4      541.11      688.67     20.35 o 
   3  -8   4       36.85       76.99      8.12 o 
   4  -8   4     1444.46     1662.50     23.60 o 
   5  -8   4      318.78      368.33     10.31 o 
   6  -8   4     5977.98     5835.15     78.32 o 
   7  -8   4     7231.60     7375.08    138.81 o 
   8  -8   4     6704.51     7153.55    205.73 o 
   9  -8   4     2665.67     2709.49    262.51 o 
  10  -8   4      352.45      343.58     33.46 o 
  11  -8   4      333.02      306.50     28.84 o 
  12  -8   4      121.07      200.07     54.10 o 
  13  -8   4       87.62      109.11     43.48 o 
  14  -8   4        4.33        6.64     36.94 o 
  15  -8   4        6.77      100.45     44.54 o 
  16  -8   4        4.49       63.04     67.68 o 
  17  -8   4     1431.69     1725.57    175.82 o 
 -15  -7   4        9.31       46.31     68.56 o 
 -14  -7   4      976.87      796.68     73.73 o 
 -13  -7   4     1969.60     1992.57    174.79 o 
 -12  -7   4      750.68      630.01     63.53 o 
 -11  -7   4     2816.34     2974.28    112.99 o 
 -10  -7   4      353.07      390.34     38.71 o 
  -9  -7   4       20.59       -9.48     19.04 o 
  -8  -7   4       34.55       22.40     14.49 o 
  -7  -7   4      116.47       85.10     16.37 o 
  -6  -7   4     7127.38     6856.92     87.41 o 
  -5  -7   4     1871.81     1698.25     32.05 o 
  -4  -7   4     1610.52     1447.17     33.81 o 
  -3  -7   4     4606.65     4891.62     58.33 o 
  -2  -7   4     7991.55     7944.43     76.81 o 
  -1  -7   4       14.12       10.94      7.41 o 
   0  -7   4     6094.08     6340.03     72.35 o 
   1  -7   4     4373.87     4005.89     59.70 o 
   2  -7   4     3136.35     3396.41     39.73 o 
   3  -7   4      891.78      774.40     16.47 o 
   4  -7   4      938.77      943.27     15.26 o 
   5  -7   4     2823.87     2809.20     29.56 o 
   6  -7   4     2145.82     2126.30     36.63 o 
   7  -7   4      129.55      205.76     20.39 o 
   8  -7   4    10421.28    10543.13    274.50 o 
   9  -7   4     6258.22     6068.38    119.19 o 
  10  -7   4      541.32      547.24     32.19 o 
  11  -7   4     2013.95     2137.72     94.46 o 
  12  -7   4     1447.99     1498.69     88.80 o 
  13  -7   4       10.39       -9.11     32.88 o 
  14  -7   4     1262.27     1407.55     96.37 o 
  15  -7   4      216.43      319.25     63.61 o 
  16  -7   4      536.27      562.55     75.10 o 
  17  -7   4       38.88       36.03     64.10 o 
 -15  -6   4      296.02      216.80     75.00 o 
 -14  -6   4      122.50      123.31     46.06 o 
 -13  -6   4      484.21      477.67     58.44 o 
 -12  -6   4      424.72      446.07     40.05 o 
 -11  -6   4      616.81      584.73     42.35 o 
 -10  -6   4     1613.43     1584.74     46.41 o 
  -9  -6   4     8329.79     7985.27    113.71 o 
  -8  -6   4     1112.05     1098.03     37.63 o 
  -7  -6   4      511.06      514.07     23.48 o 
  -6  -6   4     6387.03     6544.15     71.84 o 
  -5  -6   4     1096.78     1121.19     22.80 o 
  -4  -6   4       35.03       47.28     11.63 o 
  -3  -6   4      605.09      657.84     18.85 o 
  -2  -6   4       77.55      109.54      9.05 o 
  -1  -6   4     6355.91     6876.50     75.94 o 
   0  -6   4     7980.92     8136.61     91.74 o 
   1  -6   4     2486.53     2477.68     41.13 o 
   2  -6   4     1552.56     1499.90     25.19 o 
   3  -6   4    16605.67    16745.21    144.30 o 
   4  -6   4    13924.35    13256.18    114.12 o 
   5  -6   4     5170.79     5091.05     57.34 o 
   6  -6   4     1661.68     1774.87     34.49 o 
   7  -6   4     1156.53     1140.85     35.62 o 
   8  -6   4     3010.84     3065.42    103.45 o 
   9  -6   4      320.65      272.25     22.25 o 
  10  -6   4     3330.28     3421.19     93.32 o 
  11  -6   4     2122.76     2126.58     68.80 o 
  12  -6   4     2118.46     1982.78     99.39 o 
  13  -6   4      319.26      309.88     54.36 o 
  14  -6   4        1.54       11.29     51.31 o 
  15  -6   4     1546.98     1721.29    247.43 o 
  16  -6   4     1593.33     1683.12    173.03 o 
  17  -6   4      228.13      242.10     84.90 o 
 -16  -5   4        1.06       69.27     50.83 o 
 -15  -5   4       69.02       -5.77     35.06 o 
 -14  -5   4      745.63      798.03     51.14 o 
 -13  -5   4     5281.10     5179.03    117.01 o 
 -12  -5   4     4679.34     4486.69     84.02 o 
 -11  -5   4      654.15      665.18     30.97 o 
 -10  -5   4     1325.28     1303.91     38.82 o 
  -9  -5   4     1778.98     1718.35     41.27 o 
  -8  -5   4      241.59      246.58     18.24 o 
  -7  -5   4     2832.01     2660.87     41.32 o 
  -6  -5   4       32.92       39.81      9.15 o 
  -5  -5   4     3614.43     3746.86     44.95 o 
  -4  -5   4     3027.26     2958.13     37.02 o 
  -3  -5   4      674.71      685.13     17.95 o 
  -2  -5   4    16061.88    14979.07    124.70 o 
  -1  -5   4    37492.30    36693.78    301.34 o 
   0  -5   4      295.80      246.77     12.45 o 
   1  -5   4    11040.81    11408.08    139.93 o 
   2  -5   4    19957.26    20272.23    209.78 o 
   3  -5   4     8748.22     9533.98     96.64 o 
   4  -5   4       44.53       30.56      5.43 o 
   5  -5   4      355.02      339.31     11.83 o 
   6  -5   4      624.06      750.37     18.15 o 
   7  -5   4     1422.44     1375.08     22.36 o 
   8  -5   4      243.93      283.66     21.98 o 
   9  -5   4      552.33      606.63     33.09 o 
  10  -5   4     2879.18     2944.95     79.82 o 
  11  -5   4     1008.85     1161.58     52.33 o 
  12  -5   4     2107.16     1988.11     98.76 o 
  13  -5   4     2913.39     2717.83    139.43 o 
  14  -5   4      672.82      661.09     57.33 o 
  15  -5   4      375.51      427.37     80.86 o 
  16  -5   4       88.23      109.98     37.67 o 
  17  -5   4       72.50      -23.36     56.82 o 
 -16  -4   4      240.82      114.22     63.61 o 
 -15  -4   4       13.07       -7.78     23.16 o 
 -14  -4   4      905.89      932.81     46.68 o 
 -13  -4   4     2340.97     2295.75     60.19 o 
 -12  -4   4     1288.27     1284.43     44.36 o 
 -11  -4   4     2207.37     2263.22     50.57 o 
 -10  -4   4     1450.54     1353.90     37.89 o 
  -9  -4   4       48.37       59.51     13.82 o 
  -8  -4   4      483.90      438.44     19.29 o 
  -7  -4   4      296.97      268.89     18.45 o 
  -6  -4   4       49.18       15.01      7.02 o 
  -5  -4   4     1092.11     1141.27     22.44 o 
  -4  -4   4      663.33      637.62     16.03 o 
  -3  -4   4     5078.56     4936.18     52.69 o 
  -2  -4   4    42295.70    43174.53    350.62 o 
  -1  -4   4    19701.39    20606.74    174.69 o 
   0  -4   4      378.00      482.85     15.00 o 
   1  -4   4       19.73       80.14      5.62 o 
   2  -4   4      303.80      355.35     11.63 o 
   3  -4   4     1059.22     1108.92     16.93 o 
   4  -4   4     7433.82     7390.62     76.02 o 
   5  -4   4     2042.67     2290.29     30.30 o 
   6  -4   4      308.13      536.58     12.78 o 
   7  -4   4       46.82       50.92      8.83 o 
   8  -4   4     6235.26     6169.03     84.69 o 
   9  -4   4     7200.26     7268.30     98.73 o 
  10  -4   4     7090.13     7107.77    115.76 o 
  11  -4   4     1771.55     1838.09     48.23 o 
  12  -4   4      668.13      687.71     34.30 o 
  13  -4   4      154.20      146.44     48.54 o 
  14  -4   4      423.33      520.41     53.77 o 
  15  -4   4      431.16      439.61     66.84 o 
  16  -4   4      494.46      502.72     70.83 o 
  17  -4   4       81.28       96.80     68.66 o 
 -17  -3   4        8.34       47.27     73.69 o 
 -16  -3   4      237.61      224.06     85.45 o 
 -15  -3   4      418.91      452.86     47.86 o 
 -14  -3   4     1078.83     1204.69     67.66 o 
 -13  -3   4     1023.17     1097.49     54.03 o 
 -12  -3   4        2.48      -21.53     21.53 o 
 -11  -3   4     3234.06     3233.74     65.69 o 
 -10  -3   4      501.58      482.80     26.29 o 
  -9  -3   4     4573.49     4739.86     70.23 o 
  -8  -3   4    14023.01    13883.68    149.43 o 
  -7  -3   4    16857.53    17044.37    146.98 o 
  -6  -3   4     1610.90     1589.84     24.56 o 
  -5  -3   4     5576.96     5547.71     46.83 o 
  -4  -3   4     1195.07     1545.16     25.52 o 
  -3  -3   4     7430.74     6943.82     77.46 o 
  -2  -3   4     2440.14     2075.85     28.79 o 
  -1  -3   4      490.21      588.89     14.63 o 
   0  -3   4    20343.98    21229.04    223.91 o 
   1  -3   4     9204.61    10123.13     95.02 o 
   2  -3   4    28296.76    30477.65    306.71 o 
   3  -3   4    27871.89    27904.59    239.34 o 
   4  -3   4     2132.88     1804.52     23.11 o 
   5  -3   4       17.28       15.53      4.94 o 
   6  -3   4      507.17      531.31     13.82 o 
   7  -3   4      897.70      829.45     23.16 o 
   8  -3   4      773.43      760.40     26.74 o 
   9  -3   4        3.44       21.73     14.57 o 
  10  -3   4     2521.27     2572.06     83.06 o 
  11  -3   4     1872.01     1799.86     75.66 o 
  12  -3   4      120.02      129.87     25.16 o 
  13  -3   4      558.56      535.07     36.53 o 
  14  -3   4     1562.15     1627.95     53.94 o 
  15  -3   4       92.30       96.85     44.59 o 
  16  -3   4      215.43      184.48     50.75 o 
  17  -3   4      598.68      501.36    114.15 o 
 -17  -2   4       14.72        8.44     70.35 o 
 -16  -2   4       30.24       35.63     39.92 o 
 -15  -2   4      855.18      858.45     71.95 o 
 -14  -2   4      151.57       31.54     28.05 o 
 -13  -2   4        3.98      -18.61     26.53 o 
 -12  -2   4     1025.32     1041.74     84.37 o 
 -11  -2   4     2499.35     2541.50     63.00 o 
 -10  -2   4       10.97       -2.53     14.75 o 
  -9  -2   4     8055.47     7959.23    108.99 o 
  -8  -2   4     9525.94     9829.92    118.44 o 
  -7  -2   4     7309.97     7161.79     95.03 o 
  -6  -2   4     1095.79     1043.35     19.17 o 
  -5  -2   4      115.62      209.07      9.93 o 
  -4  -2   4     9666.60     9955.07     91.49 o 
  -3  -2   4    39687.35    42393.58    391.96 o 
  -2  -2   4    13939.09    15572.01    127.66 o 
  -1  -2   4       41.01      110.51      7.65 o 
   0  -2   4     6676.62     6905.05     73.31 o 
   1  -2   4     3781.62     3702.47     39.16 o 
   2  -2   4    31342.67    33370.38    308.28 o 
   3  -2   4    64337.28    67571.78    731.62 o 
   4  -2   4    17929.64    18277.32    154.26 o 
   5  -2   4      821.18     1016.40     16.29 o 
   6  -2   4      431.71      352.61     11.23 o 
   7  -2   4     1578.81     1530.99     29.71 o 
   8  -2   4    10675.44    10477.83    155.94 o 
   9  -2   4     2015.25     1992.23     52.81 o 
  10  -2   4     4646.65     4712.59    100.47 o 
  11  -2   4     2494.76     2625.71     66.78 o 
  12  -2   4      540.15      513.74     39.24 o 
  13  -2   4     4990.99     5072.23    108.26 o 
  14  -2   4     7193.48     7268.70    292.48 o 
  15  -2   4     1577.82     1706.61    124.99 o 
  16  -2   4        3.20        6.29     58.60 o 
  17  -2   4       23.66       -5.86     69.53 o 
 -17  -1   4      307.97      318.56     99.33 o 
 -16  -1   4       23.39       54.47     36.71 o 
 -15  -1   4     1943.22     2057.59     81.38 o 
 -14  -1   4     3137.07     3328.81    101.89 o 
 -13  -1   4      172.67      159.03     49.18 o 
 -12  -1   4       17.21       -2.77     22.49 o 
 -11  -1   4     1460.76     1411.50     46.06 o 
 -10  -1   4     4511.65     4281.85     80.46 o 
  -9  -1   4     2159.20     2045.18     43.29 o 
  -8  -1   4       26.58       26.94      9.75 o 
  -7  -1   4    14099.54    14190.02    171.05 o 
  -6  -1   4     4561.04     4247.10     47.38 o 
  -5  -1   4        7.66       27.75      5.47 o 
  -4  -1   4    15345.95    15830.96    164.79 o 
  -3  -1   4    11519.52    12385.90    108.57 o 
  -2  -1   4    20399.23    20709.14    187.48 o 
  -1  -1   4     6300.51     7091.13     69.12 o 
   0  -1   4     5159.04     5953.86     55.33 o 
   1  -1   4      791.61      513.67     11.76 o 
   2  -1   4     4668.05     5135.71     61.19 o 
   3  -1   4    11432.85    13291.31    132.60 o 
   4  -1   4    16728.78    17645.51    160.32 o 
   5  -1   4    20864.12    21367.52    181.20 o 
   6  -1   4     1529.58     1571.50     24.85 o 
   7  -1   4     7456.55     7306.69    123.00 o 
   8  -1   4      919.97      966.00     30.92 o 
   9  -1   4      269.99      205.14     21.85 o 
  10  -1   4     1029.39     1037.11     41.72 o 
  11  -1   4      115.56       69.54     28.22 o 
  12  -1   4       53.52       50.63     22.33 o 
  13  -1   4      784.83      928.91     48.52 o 
  14  -1   4      288.04      322.52     39.34 o 
  15  -1   4      999.59      878.48     80.33 o 
  16  -1   4      278.95      342.14     69.36 o 
  17  -1   4       13.04       58.95     67.83 o 
 -17   0   4      196.24      232.17     86.71 o 
 -16   0   4       37.42       61.99     33.63 o 
 -15   0   4      260.48      232.41     36.18 o 
 -14   0   4     1196.42     1218.58     61.75 o 
 -13   0   4      279.39      264.15     30.72 o 
 -12   0   4      347.92      333.59     34.84 o 
 -11   0   4     4650.31     4550.46     84.42 o 
 -10   0   4     1554.01     1522.58     43.55 o 
  -9   0   4     1084.56     1192.12     30.34 o 
  -8   0   4     1389.62     1323.30     27.13 o 
  -7   0   4     6897.71     7422.63     81.76 o 
  -6   0   4      691.98      772.84     16.95 o 
  -5   0   4      557.33      341.08     13.91 o 
  -4   0   4     2938.09     3107.66     37.03 o 
  -3   0   4     2740.95     2700.09     29.15 o 
  -2   0   4     3182.94     3832.95     43.54 o 
  -1   0   4     3936.95     4377.39     48.95 o 
   0   0   4     2055.82     2582.05     28.05 o 
   1   0   4     9925.25    10012.48     82.91 o 
   2   0   4     9441.53    10505.73     93.14 o 
   3   0   4        9.64       30.15      5.49 o 
   4   0   4     5402.02     5127.18     52.33 o 
   5   0   4     5569.70     6347.13     63.50 o 
   6   0   4      572.50      452.11     24.79 o 
   7   0   4    21471.60    21531.37    216.88 o 
   8   0   4     7587.64     7475.29    117.22 o 
   9   0   4     1441.47     1318.65     46.06 o 
  10   0   4      301.95      312.38     27.91 o 
  11   0   4     1545.81     1544.15     49.61 o 
  12   0   4     3203.50     3155.71     84.13 o 
  13   0   4     5007.45     4961.15    112.08 o 
  14   0   4      108.26       72.85     30.72 o 
  15   0   4      797.08      750.65     75.55 o 
  16   0   4       90.43        8.41     40.53 o 
  17   0   4      289.99      292.46     94.71 o 
 -18   1   4      690.72      651.58    116.94 o 
 -17   1   4     1935.27     1757.77    106.62 o 
 -16   1   4     5130.82     5376.99    122.33 o 
 -15   1   4     1058.33     1085.27     55.84 o 
 -14   1   4      168.04      131.43     28.66 o 
 -13   1   4      585.36      628.49     43.37 o 
 -12   1   4      114.75       96.08     18.84 o 
 -11   1   4      511.64      568.25     28.98 o 
 -10   1   4     5563.98     5292.79     79.39 o 
  -9   1   4      418.80      435.95     17.46 o 
  -8   1   4      284.58      270.40     12.75 o 
  -7   1   4     2222.85     2358.48     32.73 o 
  -6   1   4     9378.87     9135.24     81.86 o 
  -5   1   4    22388.80    23007.99    173.32 o 
  -4   1   4    15378.74    15848.87    134.28 o 
  -3   1   4     4183.23     4467.62     45.94 o 
  -2   1   4    37784.97    39458.04    364.08 o 
  -1   1   4       11.98       17.77      6.80 o 
   0   1   4     4639.87     4344.96     40.02 o 
   1   1   4       76.76      249.67     10.38 o 
   2   1   4    11584.67    12698.94    118.97 o 
   3   1   4     9859.63    10289.48    139.29 o 
   4   1   4       50.60       50.42      7.22 o 
   5   1   4     8727.62     9239.02     89.45 o 
   6   1   4     3167.52     3252.51     49.95 o 
   7   1   4       37.16       35.17      9.87 o 
   8   1   4      105.50      107.37     16.83 o 
   9   1   4     3113.01     2941.57     72.06 o 
  10   1   4      587.91      674.95     34.26 o 
  11   1   4      701.21      622.67     35.31 o 
  12   1   4       27.46       45.40     23.74 o 
  13   1   4      808.21      720.08     46.90 o 
  14   1   4       11.91       32.65     29.77 o 
  15   1   4      220.22      298.87     41.58 o 
  16   1   4      602.33      696.83     83.68 o 
 -18   2   4      221.30      451.63    109.05 o 
 -17   2   4      962.72     1082.48     94.91 o 
 -16   2   4     1907.69     2022.01    141.39 o 
 -15   2   4       24.93       11.40     82.60 o 
 -14   2   4      293.74      322.68     28.79 o 
 -13   2   4      126.25      172.99     23.19 o 
 -12   2   4      104.00      114.44     22.45 o 
 -11   2   4      425.54      422.54     25.01 o 
 -10   2   4     2260.33     2104.36     54.64 o 
  -9   2   4     3354.85     3211.79     44.19 o 
  -8   2   4     1698.63     1773.90     27.06 o 
  -7   2   4     1194.01      928.58     17.62 o 
  -6   2   4    40732.91    41722.68    334.70 o 
  -5   2   4    36283.01    35745.47    286.49 o 
  -4   2   4     8756.49     8478.89     86.77 o 
  -3   2   4     6452.50     6496.02     68.35 o 
  -2   2   4      131.90      153.78      8.25 o 
  -1   2   4       31.69      103.25      5.29 o 
   0   2   4    16732.07    17592.36    173.49 o 
   1   2   4     5830.91     6464.05     66.30 o 
   2   2   4      326.02      241.04      9.67 o 
   3   2   4      196.52      230.68     10.79 o 
   4   2   4     2942.29     3003.80     37.36 o 
   5   2   4    22791.00    22796.56    203.81 o 
   6   2   4    31502.64    32086.25    271.97 o 
   7   2   4     1378.77     1563.41     34.72 o 
   8   2   4      417.99      418.53     22.79 o 
   9   2   4      913.68      873.64     32.79 o 
  10   2   4       31.77       17.55     16.11 o 
  11   2   4     1870.96     1937.91     57.38 o 
  12   2   4      288.30      249.92     33.58 o 
  13   2   4      114.75      151.59     31.87 o 
  14   2   4       57.65       12.52     27.59 o 
  15   2   4      439.56      373.68     67.42 o 
  16   2   4     2260.40     2512.14    204.31 o 
 -18   3   4      642.65      775.79    126.92 o 
 -17   3   4      531.89      436.21     67.35 o 
 -16   3   4      356.94      299.80     58.11 o 
 -15   3   4       34.40      -12.41     48.22 o 
 -14   3   4       18.09       33.27     72.78 o 
 -13   3   4     1993.27     2012.45    102.60 o 
 -12   3   4     6248.60     6344.82    123.24 o 
 -11   3   4     4245.64     4395.14     92.01 o 
 -10   3   4      144.11      138.99     22.25 o 
  -9   3   4     2230.57     2308.24     35.87 o 
  -8   3   4      779.11      809.84     21.80 o 
  -7   3   4      311.74      317.79     13.63 o 
  -6   3   4      365.86      535.40     13.90 o 
  -5   3   4      727.84      841.42     19.33 o 
  -4   3   4      112.16      151.26      9.46 o 
  -3   3   4     2289.06     2702.12     33.33 o 
  -2   3   4    18195.05    19060.00    167.77 o 
  -1   3   4    26701.53    28915.72    272.51 o 
   0   3   4     1375.75     1581.07     23.63 o 
   1   3   4     1843.46     2246.66     33.92 o 
   2   3   4      248.77      374.40     13.09 o 
   3   3   4      252.47      317.81     12.13 o 
   4   3   4      589.00      507.31     14.63 o 
   5   3   4     3583.01     3460.16     41.53 o 
   6   3   4      808.55      932.73     21.19 o 
   7   3   4      146.33      122.27     14.02 o 
   8   3   4       18.13       22.66     12.54 o 
   9   3   4     1414.52     1375.60     48.46 o 
  10   3   4     3645.49     3633.48     71.47 o 
  11   3   4      477.84      471.22     34.53 o 
  12   3   4      243.42      237.31     30.31 o 
  13   3   4       75.75       58.91     25.59 o 
  14   3   4       90.13       80.59     29.11 o 
  15   3   4        3.36       81.30     38.68 o 
  16   3   4      279.39      337.05     64.18 o 
 -18   4   4     1003.55      927.10    132.22 o 
 -17   4   4       30.86      -14.59     40.32 o 
 -16   4   4     1477.56     1496.59    185.12 o 
 -15   4   4     1836.49     1991.28    112.70 o 
 -14   4   4      447.36      428.13     61.40 o 
 -13   4   4      513.26      596.06     64.09 o 
 -12   4   4     6795.80     6732.26    153.78 o 
 -11   4   4      997.58     1031.55     43.84 o 
 -10   4   4      493.28      539.74     33.52 o 
  -9   4   4       20.93       19.42     10.76 o 
  -8   4   4        9.24       17.53      7.84 o 
  -7   4   4     2268.81     2162.35     32.15 o 
  -6   4   4      739.36      611.98     15.91 o 
  -5   4   4     5514.76     5377.57     54.17 o 
  -4   4   4    13251.34    13763.87    120.87 o 
  -3   4   4     2317.35     2175.70     28.98 o 
  -2   4   4    28242.90    27838.57    206.08 o 
  -1   4   4    44405.98    43877.68    408.80 o 
   0   4   4    11316.26    11307.56    118.27 o 
   1   4   4     4461.60     5013.32     52.01 o 
   2   4   4       29.53       69.79      7.79 o 
   3   4   4    10677.82    10865.39     91.11 o 
   4   4   4    13412.46    13204.08    141.12 o 
   5   4   4      124.93      130.01     11.14 o 
   6   4   4       29.56       39.13     11.17 o 
   7   4   4     4455.43     4521.21     60.08 o 
   8   4   4      108.33      103.50     18.37 o 
   9   4   4    10271.37    10152.46    137.44 o 
  10   4   4    16666.24    16352.89    201.88 o 
  11   4   4     2964.64     3038.54     75.41 o 
  12   4   4      300.72      282.01     32.16 o 
  13   4   4       10.63      -23.58     23.58 o 
  14   4   4      124.85      118.57     32.42 o 
  15   4   4     1056.48     1143.23     90.18 o 
 -18   5   4      364.73      410.51    105.05 o 
 -17   5   4      859.07      945.26     87.93 o 
 -16   5   4      173.22      191.59     51.22 o 
 -15   5   4     1068.38     1115.56     89.23 o 
 -14   5   4     3487.23     3415.48    141.78 o 
 -13   5   4     1626.07     1655.63     65.30 o 
 -12   5   4        5.70       20.12     33.29 o 
 -11   5   4      353.69      388.88     48.93 o 
 -10   5   4      123.83      145.20     18.75 o 
  -9   5   4      470.72      520.24     19.81 o 
  -8   5   4     6736.43     6643.80     74.47 o 
  -7   5   4     6128.07     5777.59     61.88 o 
  -6   5   4     2973.11     2852.44     37.06 o 
  -5   5   4     2951.85     2834.18     33.84 o 
  -4   5   4     4499.86     4246.58     43.80 o 
  -3   5   4     3761.70     4333.50     45.52 o 
  -2   5   4     6120.56     5812.05     52.65 o 
  -1   5   4      610.07      764.47     20.76 o 
   0   5   4    10865.25    11122.72    119.18 o 
   1   5   4     2366.97     2324.81     41.43 o 
   2   5   4     1085.47     1344.65     19.18 o 
   3   5   4     1083.01     1254.42     20.80 o 
   4   5   4     2568.68     2559.53     32.34 o 
   5   5   4     4635.49     4512.06     48.08 o 
   6   5   4      623.80      650.30     21.61 o 
   7   5   4     3115.33     3188.60     53.51 o 
   8   5   4      179.19      185.89     24.35 o 
   9   5   4      485.10      534.10     30.75 o 
  10   5   4     1233.37     1238.29     44.44 o 
  11   5   4      460.15      446.49     35.23 o 
  12   5   4        8.02        0.06     22.62 o 
  13   5   4       16.89      -27.05     30.60 o 
  14   5   4        3.70      -26.10     32.27 o 
  15   5   4       17.83       50.23     40.97 o 
 -18   6   4       51.45       -0.96     63.58 o 
 -17   6   4       54.52       13.37     41.82 o 
 -16   6   4       49.75        7.37     38.09 o 
 -15   6   4      273.30      268.59     57.17 o 
 -14   6   4     2611.00     2592.57    188.14 o 
 -13   6   4     2072.22     2093.74    129.39 o 
 -12   6   4     1871.25     1946.67     94.72 o 
 -11   6   4     4474.60     4468.74    142.80 o 
 -10   6   4     4217.72     4289.40     88.63 o 
  -9   6   4      335.04      364.36     22.38 o 
  -8   6   4     6364.84     5938.85     74.62 o 
  -7   6   4     2636.25     2709.04     39.08 o 
  -6   6   4     1011.72     1079.38     23.21 o 
  -5   6   4      420.17      480.93     15.74 o 
  -4   6   4      564.35      517.93     14.52 o 
  -3   6   4    17840.29    17055.29    148.75 o 
  -2   6   4    10692.36    10087.25     95.10 o 
  -1   6   4      151.79      221.47     12.99 o 
   0   6   4    19697.38    19469.23    173.67 o 
   1   6   4    14628.64    14932.67    130.56 o 
   2   6   4       44.39       57.95      7.40 o 
   3   6   4     8293.68     7951.10     67.45 o 
   4   6   4     5842.53     5866.34     56.06 o 
   5   6   4     3010.25     3003.45     36.78 o 
   6   6   4       24.36       24.27     12.21 o 
   7   6   4      499.48      561.87     24.54 o 
   8   6   4     6121.00     6227.54     97.35 o 
   9   6   4     2072.04     2227.53     69.39 o 
  10   6   4       25.60       25.80     25.86 o 
  11   6   4      602.15      571.75     44.49 o 
  12   6   4      925.83      875.80     47.60 o 
  13   6   4      152.08      165.42     41.48 o 
  14   6   4     1911.29     2095.65    107.78 o 
  15   6   4      972.41     1016.98     84.21 o 
 -18   7   4      142.23      190.77     85.83 o 
 -17   7   4      498.60      477.11     78.69 o 
 -16   7   4        4.75       26.00     42.77 o 
 -15   7   4     1053.60      838.76    142.73 o 
 -14   7   4       60.19       55.95     58.04 o 
 -13   7   4      542.08      411.15     56.21 o 
 -12   7   4     1154.62     1227.24     79.55 o 
 -11   7   4      160.63      202.45     53.44 o 
 -10   7   4     3012.50     2980.57     73.00 o 
  -9   7   4     6669.90     6836.92    107.42 o 
  -8   7   4     1267.82     1355.16     39.14 o 
  -7   7   4     1155.89     1074.72     27.01 o 
  -6   7   4      914.82      889.10     22.45 o 
  -5   7   4      236.70      273.01     12.39 o 
  -4   7   4      937.29     1026.32     20.19 o 
  -3   7   4      214.69      228.33      9.17 o 
  -2   7   4      229.09      197.63     12.95 o 
  -1   7   4     4244.15     4003.48     49.61 o 
   0   7   4    10880.86    10256.53    118.88 o 
   1   7   4     7633.36     7768.86     77.23 o 
   2   7   4     1900.99     2230.87     32.24 o 
   3   7   4     2068.98     1984.01     30.14 o 
   4   7   4       33.56       29.66     10.78 o 
   5   7   4      711.10      720.44     24.46 o 
   6   7   4       80.87       90.91     15.94 o 
   7   7   4       47.33       55.39     18.01 o 
   8   7   4      307.08      296.87     26.03 o 
   9   7   4      168.82      180.00     29.89 o 
  10   7   4       96.64       75.97     47.76 o 
  11   7   4     1292.54     1287.97     59.93 o 
  12   7   4     1263.90     1236.35     61.32 o 
  13   7   4      170.40      190.96    100.58 o 
  14   7   4       18.57       25.53     71.00 o 
 -18   8   4      629.81      396.77    110.92 o 
 -17   8   4     1104.06     1074.94     96.54 o 
 -16   8   4       34.13       78.16     46.35 o 
 -15   8   4     1100.12     1033.82     87.24 o 
 -14   8   4       43.22       16.40     36.44 o 
 -13   8   4      387.33      382.90     78.12 o 
 -12   8   4     1090.40     1071.12     74.08 o 
 -11   8   4       39.70       20.20     19.03 o 
 -10   8   4     6397.83     6211.54    211.57 o 
  -9   8   4     9605.54    10098.37    144.92 o 
  -8   8   4      659.25      646.10     54.84 o 
  -7   8   4     4099.93     3992.85     57.40 o 
  -6   8   4     7523.12     7315.27     92.82 o 
  -5   8   4      286.44      286.31     12.01 o 
  -4   8   4     1965.85     1879.76     31.84 o 
  -3   8   4     1316.03     1202.06     21.41 o 
  -2   8   4     1291.81     1333.83     32.30 o 
  -1   8   4       28.19       59.64     11.00 o 
   0   8   4     2272.78     2134.82     44.09 o 
   1   8   4     9137.40     8682.13    103.98 o 
   2   8   4    17218.56    16529.97    170.90 o 
   3   8   4     2681.23     2621.21     47.32 o 
   4   8   4     2131.29     2157.74     50.47 o 
   5   8   4      174.55      234.62     25.07 o 
   6   8   4       55.62       53.57     21.19 o 
   7   8   4     3834.13     3658.01     93.04 o 
   8   8   4     1344.99     1454.29     53.79 o 
   9   8   4        0.32       23.19     31.01 o 
  10   8   4      396.58      476.40     66.96 o 
  11   8   4      514.42      535.06     83.31 o 
  12   8   4     3325.95     3179.63    131.82 o 
  13   8   4     3003.66     3130.18    179.03 o 
 -17   9   4      753.37      776.23     86.70 o 
 -16   9   4      755.01      972.31    141.75 o 
 -15   9   4     1482.99     1576.68    104.00 o 
 -14   9   4     1853.76     1875.32    128.95 o 
 -13   9   4      903.81      925.04     74.21 o 
 -12   9   4     1268.80     1260.63     79.75 o 
 -11   9   4      328.69      387.63     43.62 o 
 -10   9   4        0.29        8.89     17.63 o 
  -9   9   4      204.73      216.48     26.18 o 
  -8   9   4      496.13      535.61     43.78 o 
  -7   9   4     1075.23     1022.51     40.79 o 
  -6   9   4     4293.69     4355.82     58.35 o 
  -5   9   4     5094.41     5260.40    127.18 o 
  -4   9   4     5450.69     5326.30     63.42 o 
  -3   9   4     2700.37     2651.07     41.60 o 
  -2   9   4     4444.23     3973.38     73.32 o 
  -1   9   4     2602.50     2562.50     58.02 o 
   0   9   4      107.87      115.06     16.84 o 
   1   9   4     1052.44     1063.78     47.58 o 
   2   9   4      404.77      469.64     26.09 o 
   3   9   4        9.91        2.82     17.63 o 
   4   9   4     3143.01     3146.68     59.20 o 
   5   9   4     1111.89     1158.05     65.57 o 
   6   9   4      784.13      944.91     48.87 o 
   7   9   4      516.35      532.56     52.40 o 
   8   9   4      947.16      998.27     58.97 o 
   9   9   4      743.28      797.96     69.68 o 
  10   9   4      889.86      853.43     98.36 o 
  11   9   4      261.47      353.40    134.46 o 
  12   9   4      900.16      924.60    103.30 o 
  13   9   4      572.11      578.86     90.61 o 
 -17  10   4      125.01      160.84     84.92 o 
 -16  10   4      403.20      377.65     67.75 o 
 -15  10   4      259.25      293.00     59.47 o 
 -14  10   4       25.87      -21.98     35.01 o 
 -13  10   4      730.43      634.71     65.40 o 
 -12  10   4        4.84       43.41     33.21 o 
 -11  10   4      583.23      668.27     37.32 o 
 -10  10   4        3.87       22.23     20.82 o 
  -9  10   4     2633.47     2564.12     71.02 o 
  -8  10   4     2775.58     2695.41     84.96 o 
  -7  10   4     1662.44     1637.96     66.35 o 
  -6  10   4     6293.22     5903.33    132.52 o 
  -5  10   4    14614.97    14396.26    188.73 o 
  -4  10   4     2438.40     2378.18     43.05 o 
  -3  10   4      266.80      331.70     22.83 o 
  -2  10   4      954.30      829.90     35.54 o 
  -1  10   4      200.17      216.56     28.28 o 
   0  10   4     1220.77     1078.32     35.48 o 
   1  10   4     2117.84     1952.92     49.26 o 
   2  10   4     1184.58     1150.25     39.22 o 
   3  10   4     6168.69     6128.05    104.91 o 
   4  10   4     1101.70     1083.63     44.97 o 
   5  10   4     2690.23     2684.23     74.41 o 
   6  10   4     6545.95     6516.38    119.53 o 
   7  10   4     4655.29     4900.42    124.38 o 
   8  10   4       44.56       38.34     31.65 o 
   9  10   4       15.05      -14.30     41.66 o 
  10  10   4      105.37      121.37     75.05 o 
  11  10   4      210.14      233.62     55.12 o 
  12  10   4      147.06      213.63     71.11 o 
 -17  11   4       45.17       83.04     65.47 o 
 -16  11   4        7.27       24.11     64.21 o 
 -15  11   4      160.24       66.30     69.66 o 
 -14  11   4       39.50       52.34     60.26 o 
 -11  11   4     1224.52     1249.39     65.98 o 
 -10  11   4     4338.42     4037.48    112.96 o 
  -9  11   4     4380.70     4311.02    116.09 o 
  -8  11   4     2957.70     2821.77     90.44 o 
  -7  11   4      841.47      837.50     51.23 o 
  -6  11   4      164.88      195.40     31.09 o 
  -5  11   4       23.13       67.42     18.57 o 
  -4  11   4      766.16      705.64     30.40 o 
  -3  11   4      110.20      115.31     21.35 o 
  -2  11   4      734.60      604.82     33.01 o 
  -1  11   4       37.14       22.01     26.54 o 
   0  11   4       94.09       75.25     18.87 o 
   1  11   4     1328.30     1274.72     41.64 o 
   2  11   4    13138.64    12572.60    162.65 o 
   3  11   4     8339.39     8178.97    132.12 o 
   4  11   4     2066.61     2032.79     67.59 o 
   5  11   4      226.22      294.25     52.86 o 
   6  11   4     1079.39     1085.89     49.89 o 
   7  11   4        7.30      -11.44     28.84 o 
   8  11   4      784.34      823.14     59.18 o 
   9  11   4      890.23      909.84     73.18 o 
  10  11   4       90.14      102.31     47.46 o 
  11  11   4        8.80       93.14     59.90 o 
 -11  12   4     1098.27     1055.76     57.79 o 
 -10  12   4       28.46       14.08     24.94 o 
  -9  12   4      523.02      481.71     39.93 o 
  -8  12   4      220.00      220.73     31.88 o 
  -7  12   4     2880.71     2949.34     58.89 o 
  -6  12   4     3211.37     2977.98     54.28 o 
  -5  12   4      527.05      519.65     28.51 o 
  -4  12   4     5629.12     5485.34     91.23 o 
  -3  12   4     4383.74     4153.50    105.21 o 
  -2  12   4      996.33      938.71     41.91 o 
  -1  12   4     1212.94     1231.92     47.96 o 
   0  12   4     3982.12     3850.42     94.31 o 
   1  12   4      356.25      328.37     28.32 o 
   2  12   4      365.80      316.64     35.86 o 
   3  12   4       87.19       90.15     25.56 o 
   4  12   4     1646.70     1645.32    149.74 o 
   5  12   4     2347.64     2150.86     85.51 o 
   6  12   4      123.59      119.79     39.38 o 
   7  12   4     1329.39     1294.81     99.69 o 
   8  12   4      393.14      453.16     64.43 o 
   9  12   4       97.06      -71.68     71.68 o 
  10  12   4      264.00      343.15     55.92 o 
  11  12   4      382.76      351.87     71.83 o 
 -12  13   4       99.59      112.93     86.47 o 
 -11  13   4      138.13      155.82     34.07 o 
 -10  13   4      972.23      926.86     54.55 o 
  -9  13   4      796.56      821.96     52.80 o 
  -8  13   4      533.24      537.83     38.70 o 
  -7  13   4      605.77      614.90     27.20 o 
  -6  13   4        8.01       16.84     17.78 o 
  -5  13   4     4444.05     4228.80     80.34 o 
  -4  13   4     5751.76     5503.96    105.03 o 
  -3  13   4     6544.65     5960.14    110.80 o 
  -2  13   4     3175.05     3095.67     82.48 o 
  -1  13   4      265.62      325.32     34.93 o 
   0  13   4       79.45       65.18     24.88 o 
   1  13   4      946.74      995.24     44.35 o 
   2  13   4      264.27      232.25     30.86 o 
   3  13   4      308.95      390.19     55.84 o 
   4  13   4       14.83      -31.66     31.66 o 
   5  13   4      304.39      274.13     46.37 o 
   6  13   4     1749.43     1824.93    144.23 o 
   7  13   4     3466.73     3569.17    140.17 o 
   8  13   4     1428.05     1541.73     98.98 o 
   9  13   4       98.34      144.66     93.19 o 
  10  13   4       18.19      205.80     98.44 o 
 -12  14   4      235.91      340.77    100.51 o 
 -11  14   4      577.23      635.99     50.31 o 
 -10  14   4     1681.01     1474.01     68.32 o 
  -9  14   4      160.87      133.52     30.69 o 
  -8  14   4      135.93      141.79     29.28 o 
  -7  14   4        5.46        0.47     24.04 o 
  -6  14   4      149.58      122.77     28.83 o 
  -5  14   4       59.27       90.44     33.89 o 
  -4  14   4       34.02       82.05     33.67 o 
  -3  14   4     3272.87     3320.80     95.18 o 
  -2  14   4     2958.51     2854.80     88.71 o 
  -1  14   4       26.54       54.11     30.96 o 
   0  14   4     1787.53     1696.65     69.81 o 
   1  14   4      997.55      863.63     52.60 o 
   2  14   4       75.85       42.22     31.83 o 
   3  14   4      130.22       64.19     38.68 o 
   4  14   4      152.49      100.96     41.56 o 
   5  14   4       10.16       23.43     40.07 o 
   6  14   4       19.04       72.18     53.68 o 
   7  14   4      141.63      200.42     98.22 o 
   8  14   4     1016.24     1111.27     88.45 o 
   9  14   4     1002.82     1054.09    152.46 o 
 -12  15   4       18.06      -12.13     56.89 o 
 -11  15   4     1352.38     1695.69     88.27 o 
 -10  15   4     2401.72     2629.93     82.28 o 
  -9  15   4      855.72      876.42     71.82 o 
  -8  15   4      229.85      175.80     37.52 o 
  -7  15   4     1363.50     1379.65     79.56 o 
  -6  15   4     1236.63     1088.46     53.74 o 
  -5  15   4      837.23      701.90     53.83 o 
  -4  15   4      331.84      191.39     39.46 o 
  -3  15   4     1971.75     1786.22     75.59 o 
  -2  15   4      516.57      490.42     48.23 o 
  -1  15   4      735.27      725.63     73.28 o 
   0  15   4     1850.33     1749.79     88.50 o 
   1  15   4     2261.90     2342.84     82.09 o 
   2  15   4      924.51      848.66     56.79 o 
   3  15   4      200.68      176.43     47.43 o 
   4  15   4      974.57     1097.45     73.09 o 
   5  15   4     2140.06     2113.81     98.95 o 
   6  15   4     1117.22     1224.18    217.61 o 
   7  15   4       51.82      -12.33     53.91 o 
   8  15   4      338.82      393.80     81.23 o 
 -12  16   4     1913.31     2003.16    129.88 o 
 -11  16   4      489.31      530.41     47.94 o 
 -10  16   4      131.98      191.35     45.44 o 
  -9  16   4     1137.36     1098.77     59.45 o 
  -8  16   4      701.35      733.50     51.13 o 
  -7  16   4       31.47       -3.71     33.13 o 
  -6  16   4      270.01      176.98     41.61 o 
  -5  16   4      122.10       78.05     36.16 o 
  -4  16   4       10.18       12.59     34.93 o 
  -3  16   4        2.93      -31.49     31.49 o 
  -2  16   4       13.99      -24.79     32.68 o 
  -1  16   4     1001.17     1111.29     77.70 o 
   0  16   4      406.29      354.19     57.30 o 
   1  16   4       23.90      121.45     39.79 o 
   2  16   4      752.77      811.50     72.69 o 
   3  16   4      790.32      836.52     70.11 o 
   4  16   4      482.70      462.99     59.77 o 
   5  16   4       58.54       48.11     45.29 o 
   6  16   4        6.63       14.62     53.01 o 
 -12  17   4     2306.88     2718.34    147.39 o 
 -11  17   4       88.87       90.11     35.20 o 
 -10  17   4       33.56      -30.87     30.87 o 
  -9  17   4      326.56      222.95     55.73 o 
  -8  17   4        9.66       -6.51     37.83 o 
  -7  17   4      429.22      553.96     57.00 o 
  -6  17   4     1533.93     1550.56     78.59 o 
  -5  17   4      120.89       58.60     39.53 o 
  -4  17   4       20.98       12.69     36.97 o 
  -3  17   4      116.13       72.13     42.07 o 
  -2  17   4     3131.78     3321.86    126.83 o 
  -1  17   4     4009.98     3860.10    137.98 o 
   0  17   4     1951.51     1994.02     82.38 o 
   1  17   4      151.44      249.73     47.35 o 
   2  17   4     1218.46     1339.10     82.71 o 
   3  17   4      117.84      138.75     53.48 o 
   4  17   4      470.51      439.00     61.84 o 
   5  17   4      545.93      651.60     67.31 o 
 -11  18   4       10.45       24.43     37.28 o 
 -10  18   4      219.51      296.17     57.71 o 
  -9  18   4        1.31       -6.01     37.63 o 
  -8  18   4     1060.46      820.88     67.57 o 
  -7  18   4     1271.20     1174.83     93.78 o 
  -6  18   4       33.93       -5.65     39.33 o 
  -5  18   4      117.37       48.62     40.05 o 
  -4  18   4       91.54      111.43     54.35 o 
  -3  18   4      118.49      127.49     62.35 o 
  -2  18   4       16.54       29.84     46.85 o 
  -1  18   4      328.57      342.35     61.05 o 
   0  18   4      310.57      179.22     52.78 o 
   1  18   4       24.12       56.97     46.37 o 
   2  18   4      155.35      155.18     52.12 o 
   3  18   4      435.85      484.96     64.83 o 
  -9  19   4      220.95      377.25     64.73 o 
  -8  19   4     1969.05     2504.61    128.17 o 
  -7  19   4     2272.66     2481.88    157.05 o 
  -6  19   4      179.93      112.07     52.64 o 
  -5  19   4       13.02      -41.41     41.41 o 
  -4  19   4       12.49      -24.78     48.49 o 
  -3  19   4      453.60      486.91     69.79 o 
  -2  19   4      600.18      530.99     84.51 o 
  -1  19   4       51.45       11.01     49.19 o 
   0  19   4      313.59      339.89     57.67 o 
   1  19   4       12.41       52.33     72.23 o 
   3 -20   5      155.21      165.35    101.37 o 
   4 -20   5        2.19      -40.61     55.53 o 
  -2 -19   5       22.34       -1.97     62.11 o 
  -1 -19   5      517.13      536.82     69.89 o 
   0 -19   5     1790.91     1870.00     86.28 o 
   1 -19   5      157.32      145.88     58.72 o 
   2 -19   5        1.66      -39.27     61.72 o 
   3 -19   5      175.90      109.57     50.64 o 
   4 -19   5      736.06      838.68     79.01 o 
   5 -19   5      745.06      885.17     78.63 o 
   6 -19   5      237.32      260.84     77.25 o 
   7 -19   5      155.11      111.55     48.41 o 
   8 -19   5      999.80     1010.69     81.25 o 
  -4 -18   5      110.64       92.38     49.72 o 
  -3 -18   5      188.00      237.74     55.07 o 
  -2 -18   5       21.20       50.91     47.63 o 
  -1 -18   5      221.98      239.28     53.83 o 
   0 -18   5      682.34      522.70     54.47 o 
   1 -18   5      227.57      138.60     51.97 o 
   2 -18   5      367.57      398.04     62.62 o 
   3 -18   5     1135.80     1258.98    103.11 o 
   4 -18   5     1139.03     1186.07     69.60 o 
   5 -18   5     1208.64     1247.30     62.09 o 
   6 -18   5       53.09       42.32     28.89 o 
   7 -18   5      322.27      217.87     50.91 o 
   8 -18   5      619.80      640.96     66.25 o 
   9 -18   5       23.37       43.21     74.84 o 
  10 -18   5      456.68      464.15    112.98 o 
  -6 -17   5      180.75      111.89     60.06 o 
  -5 -17   5        0.35      -41.59     43.78 o 
  -4 -17   5       19.17      -44.45     44.45 o 
  -3 -17   5      944.78      719.06     67.35 o 
  -2 -17   5     4890.41     5268.98    149.85 o 
  -1 -17   5     2220.64     2470.44     90.79 o 
   0 -17   5       21.21       38.15     36.24 o 
   1 -17   5      539.60      409.23     79.37 o 
   2 -17   5      163.02      187.69     59.97 o 
   3 -17   5        2.69      -33.24     33.24 o 
   4 -17   5      593.79      718.04     51.22 o 
   5 -17   5       39.58       23.21     30.29 o 
   6 -17   5      126.23      121.10     30.72 o 
   7 -17   5      235.72      276.86     67.34 o 
   8 -17   5      949.01     1095.13    151.64 o 
   9 -17   5      766.77     1031.93    136.60 o 
  10 -17   5      537.44      580.30    114.43 o 
  11 -17   5        5.65      -56.74     56.74 o 
  12 -17   5      399.12      454.76    109.32 o 
  -7 -16   5       62.00       40.56     57.08 o 
  -6 -16   5      244.43      265.13     77.03 o 
  -5 -16   5       59.00       97.48     48.23 o 
  -4 -16   5       54.28       57.38     71.22 o 
  -3 -16   5     2046.54     2235.48     98.92 o 
  -2 -16   5     4256.33     4422.54    132.57 o 
  -1 -16   5      491.01      533.25     51.78 o 
   0 -16   5      337.36      358.69     89.59 o 
   1 -16   5      187.60      195.85     56.96 o 
   2 -16   5        8.59      -19.71     35.77 o 
   3 -16   5      121.37       98.30     40.05 o 
   4 -16   5     1006.26      918.71     54.10 o 
   5 -16   5      138.89      111.36     47.14 o 
   6 -16   5        4.23       15.82     41.12 o 
   7 -16   5      180.78       53.88     63.56 o 
   8 -16   5     2888.71     2986.77    136.05 o 
   9 -16   5     2153.01     2281.62    177.09 o 
  10 -16   5     1478.71     1302.92    143.47 o 
  11 -16   5       77.54      105.39     76.58 o 
  12 -16   5      329.00      182.67     83.90 o 
  13 -16   5        0.67      -54.52     64.73 o 
  -9 -15   5     2030.84     2239.74    205.74 o 
  -8 -15   5     1652.91     1772.75    107.67 o 
  -7 -15   5      700.80      749.14    135.26 o 
  -6 -15   5       89.71       66.85     78.75 o 
  -5 -15   5       62.23       51.07     43.93 o 
  -4 -15   5      251.29      235.68     51.28 o 
  -3 -15   5     1368.90     1358.63     75.90 o 
  -2 -15   5        7.57       42.74     32.47 o 
  -1 -15   5      161.39      126.15     41.01 o 
   0 -15   5       25.91       11.44     60.69 o 
   1 -15   5      355.71      273.63     46.60 o 
   2 -15   5     3657.42     3525.05    114.26 o 
   3 -15   5     5554.42     5869.93    151.90 o 
   4 -15   5      335.87      453.32     65.68 o 
   5 -15   5       43.66       37.70     36.65 o 
   6 -15   5      134.40      150.04     31.35 o 
   7 -15   5      356.16      410.29     99.13 o 
   8 -15   5       15.55       82.89     41.69 o 
   9 -15   5        5.35       30.37     57.18 o 
  10 -15   5      104.75       33.21     61.17 o 
  11 -15   5       39.17       51.27     69.19 o 
  12 -15   5      341.68      248.77     93.37 o 
  13 -15   5      659.69      555.83    111.77 o 
  14 -15   5      548.85      482.72    113.09 o 
  -9 -14   5     1159.72     1225.29    159.61 o 
  -8 -14   5      433.55      440.41    130.27 o 
  -7 -14   5      199.13      198.27     58.58 o 
  -6 -14   5       22.38       26.09     44.21 o 
  -5 -14   5      196.01      123.73     43.17 o 
  -4 -14   5      840.56      876.45     63.25 o 
  -3 -14   5      136.94       88.91     39.17 o 
  -2 -14   5      775.88      727.46     56.12 o 
  -1 -14   5     2011.42     1886.92     78.06 o 
   0 -14   5        2.44       14.13     30.43 o 
   1 -14   5      488.65      556.28     50.83 o 
   2 -14   5     7073.46     6832.85    177.10 o 
   3 -14   5     2702.50     2589.67    115.12 o 
   4 -14   5       65.09       23.12     33.94 o 
   5 -14   5      504.46      589.82     45.00 o 
   6 -14   5      177.78      142.09     30.75 o 
   7 -14   5     1677.09     1755.96     94.97 o 
   8 -14   5      378.21      427.87     70.34 o 
   9 -14   5      167.21      116.56     64.91 o 
  10 -14   5     1538.64     1486.21    138.44 o 
  11 -14   5      820.43      816.50    112.05 o 
  12 -14   5     1320.07     1250.26    139.09 o 
  13 -14   5     3122.15     3205.28    211.08 o 
  14 -14   5     2209.38     2463.57    190.10 o 
  -9 -13   5       66.09      220.09    106.26 o 
  -8 -13   5      761.70      677.07     70.64 o 
  -7 -13   5     2053.84     1877.75    101.72 o 
  -6 -13   5       83.70       94.34     41.16 o 
  -5 -13   5     2142.07     2060.32     86.23 o 
  -4 -13   5     3818.88     3978.30    134.41 o 
  -3 -13   5     3055.99     2794.23     93.71 o 
  -2 -13   5      389.74      390.68     37.62 o 
  -1 -13   5      508.66      410.18     36.48 o 
   0 -13   5     1307.83     1242.72     46.78 o 
   1 -13   5     3784.70     3698.01    106.02 o 
   2 -13   5      680.55      795.15     67.17 o 
   3 -13   5       23.62       23.03     18.54 o 
   4 -13   5      756.61      785.73     57.90 o 
   5 -13   5       65.22       52.84     25.38 o 
   6 -13   5      859.32      839.41     51.18 o 
   7 -13   5     5569.41     5851.22    223.46 o 
   8 -13   5     2038.04     2326.97    157.40 o 
   9 -13   5      577.23      790.21    102.12 o 
  10 -13   5     1668.39     1682.48    143.31 o 
  11 -13   5      871.66     1125.97    126.06 o 
  12 -13   5       54.42      188.29     71.93 o 
  13 -13   5        9.58      125.99     71.68 o 
  14 -13   5      246.00      127.93     76.27 o 
  15 -13   5       15.70       49.34     73.31 o 
 -12 -12   5        4.82       30.22     59.34 o 
 -11 -12   5      312.59      387.76     75.21 o 
 -10 -12   5      650.97      759.77     84.98 o 
  -9 -12   5       49.23       79.93     56.71 o 
  -8 -12   5      959.16      942.06     93.19 o 
  -7 -12   5     2991.79     2889.39     88.00 o 
  -6 -12   5      804.36      883.98    115.41 o 
  -5 -12   5     1025.57      963.23     73.85 o 
  -4 -12   5      680.73      712.39     52.19 o 
  -3 -12   5        2.95        1.21     33.83 o 
  -2 -12   5      342.19      350.21     33.33 o 
  -1 -12   5        0.10       27.25     22.33 o 
   0 -12   5     2215.23     2114.85     56.98 o 
   1 -12   5     8940.14     8475.29    150.08 o 
   2 -12   5     1580.85     1457.57     51.59 o 
   3 -12   5     2423.66     2436.86     78.04 o 
   4 -12   5     4322.48     4305.47     90.75 o 
   5 -12   5      379.95      442.91     30.11 o 
   6 -12   5     2389.34     2187.69     77.00 o 
   7 -12   5     8157.73     8155.80    165.10 o 
   8 -12   5      286.92      274.38     35.87 o 
   9 -12   5      147.32      140.65     59.65 o 
  10 -12   5      559.32      586.39     92.35 o 
  11 -12   5     1020.74      820.77    105.26 o 
  12 -12   5     1226.18     1262.49    130.55 o 
  13 -12   5      785.11      957.27    123.72 o 
  14 -12   5      130.93      197.51     81.49 o 
  15 -12   5      657.80      761.42    120.87 o 
 -12 -11   5       59.64       33.40     58.31 o 
 -11 -11   5      840.75      846.15     94.10 o 
 -10 -11   5      441.85      423.21     59.56 o 
  -9 -11   5      111.94        6.75     53.91 o 
  -8 -11   5      644.01      610.32     88.19 o 
  -7 -11   5     1839.68     1755.01     61.55 o 
  -6 -11   5     2473.82     2384.66     67.66 o 
  -5 -11   5     2023.95     1940.17     59.10 o 
  -4 -11   5     2300.87     2412.39     70.43 o 
  -3 -11   5        0.07       -9.74     21.40 o 
  -2 -11   5      222.50      168.21     26.36 o 
  -1 -11   5      386.11      380.95     27.31 o 
   0 -11   5       54.31       56.21     17.31 o 
   1 -11   5        9.15        5.19     19.48 o 
   2 -11   5     1755.15     1483.08     80.34 o 
   3 -11   5     2304.63     2267.75     72.07 o 
   4 -11   5     1401.54     1498.65     97.88 o 
   5 -11   5     3722.61     3877.86     80.59 o 
   6 -11   5     1303.51     1368.61     41.15 o 
   7 -11   5       64.86       27.48     17.53 o 
   8 -11   5      273.76      305.34     32.62 o 
   9 -11   5      147.63      133.80     25.02 o 
  10 -11   5       53.57       40.97     47.48 o 
  11 -11   5     1115.53     1257.64    123.62 o 
  12 -11   5      585.97      583.93     96.51 o 
  13 -11   5       28.54        5.83     52.02 o 
  14 -11   5     1469.03     1707.68    205.19 o 
  15 -11   5     1158.18     1168.51     97.29 o 
  16 -11   5      283.26      186.29     86.73 o 
 -13 -10   5      496.77      578.07     88.65 o 
 -12 -10   5        2.54      -29.09     54.86 o 
 -11 -10   5        3.91       82.69     59.45 o 
 -10 -10   5      396.11      265.04     55.81 o 
  -9 -10   5     1846.89     1875.78    232.93 o 
  -8 -10   5      205.48       98.49     33.20 o 
  -7 -10   5     2865.48     2870.13     90.29 o 
  -6 -10   5     2966.26     2951.14    116.08 o 
  -5 -10   5     2593.64     2365.90     63.14 o 
  -4 -10   5      144.14      134.64     19.98 o 
  -3 -10   5     4368.66     3949.32     86.29 o 
  -2 -10   5     1663.50     1595.14     52.88 o 
  -1 -10   5      143.64      209.03     21.07 o 
   0 -10   5       62.71       75.96     17.19 o 
   1 -10   5        8.22       43.00     22.74 o 
   2 -10   5     2142.80     2135.40     58.30 o 
   3 -10   5       87.14      125.96     17.41 o 
   4 -10   5     5209.26     5039.81     76.81 o 
   5 -10   5    10431.29    10345.74    100.55 o 
   6 -10   5     1907.50     1762.84     54.16 o 
   7 -10   5     1351.60     1429.40     44.39 o 
   8 -10   5     2913.22     2824.95     85.90 o 
   9 -10   5      126.35      160.03     49.09 o 
  10 -10   5      233.59      174.34     24.46 o 
  11 -10   5      696.78      766.52     68.86 o 
  12 -10   5        0.29      -14.85     35.06 o 
  13 -10   5      941.47     1019.99     85.04 o 
  14 -10   5      416.84      372.04     63.31 o 
  15 -10   5     1332.02     1456.87    175.52 o 
  16 -10   5     1997.29     2096.89    180.76 o 
 -14  -9   5      298.55      416.46     80.47 o 
 -13  -9   5      679.31      594.85     78.43 o 
 -12  -9   5     1966.87     2014.39    218.56 o 
 -11  -9   5     1268.06     1298.22     83.83 o 
 -10  -9   5      238.06      140.33     38.44 o 
  -9  -9   5      939.32      913.62    124.27 o 
  -8  -9   5       34.31      -16.20     27.39 o 
  -7  -9   5        1.35       31.84     23.88 o 
  -6  -9   5      168.36      115.91     28.37 o 
  -5  -9   5       13.90       17.56     17.52 o 
  -4  -9   5      230.27      232.28     23.77 o 
  -3  -9   5     3281.70     3171.08     60.87 o 
  -2  -9   5     7962.60     7534.87    112.23 o 
  -1  -9   5     8476.90     8239.30    118.11 o 
   0  -9   5     5307.88     5164.78     83.82 o 
   1  -9   5     3848.47     3457.67     66.40 o 
   2  -9   5     1197.85     1153.86     35.88 o 
   3  -9   5     1960.77     1912.79     45.54 o 
   4  -9   5     1410.00     1263.70     27.83 o 
   5  -9   5       22.02       25.31      8.16 o 
   6  -9   5     1238.00     1103.21     40.82 o 
   7  -9   5     1848.03     1802.18     46.41 o 
   8  -9   5      294.84      317.48     27.60 o 
   9  -9   5     2149.45     2198.12    107.55 o 
  10  -9   5     2499.52     2767.35    109.22 o 
  11  -9   5      352.55      436.56     34.41 o 
  12  -9   5     1083.03     1321.49    157.22 o 
  13  -9   5     1520.23     1599.62     99.96 o 
  14  -9   5       24.40       56.61     43.79 o 
  15  -9   5       57.85       74.05     47.77 o 
  16  -9   5      125.96      128.42     74.86 o 
 -14  -8   5      156.66      236.25     75.92 o 
 -13  -8   5      665.43      604.65    118.95 o 
 -12  -8   5     1230.04     1249.30     82.44 o 
 -11  -8   5       77.07       66.54     41.87 o 
 -10  -8   5     1644.97     1626.06     73.30 o 
  -9  -8   5       11.49      -20.11     26.11 o 
  -8  -8   5      449.99      462.74     28.83 o 
  -7  -8   5      460.84      486.26     34.01 o 
  -6  -8   5     3047.28     2860.25     55.40 o 
  -5  -8   5    12481.85    11760.41    142.81 o 
  -4  -8   5     5222.79     4843.80     74.90 o 
  -3  -8   5     1311.71     1208.14     35.05 o 
  -2  -8   5    10886.58    10420.24    128.17 o 
  -1  -8   5     7975.07     8355.84     99.11 o 
   0  -8   5      610.46      592.82     19.45 o 
   1  -8   5     1954.50     1888.49     52.02 o 
   2  -8   5      948.21      871.80     26.34 o 
   3  -8   5     2274.41     2111.61     34.46 o 
   4  -8   5     4635.25     4495.70     46.01 o 
   5  -8   5      520.73      501.72     13.07 o 
   6  -8   5      943.76     1163.63     33.36 o 
   7  -8   5     2425.84     2443.41     70.19 o 
   8  -8   5      262.53      280.23     21.67 o 
   9  -8   5    13245.91    13238.96    230.04 o 
  10  -8   5    10249.31    10205.19    191.18 o 
  11  -8   5      160.90       71.50     22.27 o 
  12  -8   5        8.51       43.93     35.97 o 
  13  -8   5       10.37        3.08     37.72 o 
  14  -8   5        0.57      -13.08     37.63 o 
  15  -8   5      647.07      771.54     85.17 o 
  16  -8   5       14.85      -36.90     36.90 o 
  17  -8   5      192.33      233.72     88.71 o 
 -15  -7   5     1373.79     1406.55    129.71 o 
 -14  -7   5     1463.42     1443.67     90.91 o 
 -13  -7   5      121.32      125.46     47.52 o 
 -12  -7   5      736.15      696.06     63.81 o 
 -11  -7   5       33.18      -10.40     25.71 o 
 -10  -7   5       21.91        9.14     21.65 o 
  -9  -7   5      467.55      474.66     44.15 o 
  -8  -7   5     1723.51     1745.29     43.78 o 
  -7  -7   5     2720.18     2645.03     49.35 o 
  -6  -7   5     2012.63     1887.27     46.36 o 
  -5  -7   5     3786.52     3721.66     58.40 o 
  -4  -7   5     4269.46     4603.48     75.92 o 
  -3  -7   5     1038.08      987.50     24.41 o 
  -2  -7   5        4.05        1.08      7.64 o 
  -1  -7   5     3478.89     3980.95     49.31 o 
   0  -7   5      323.10      285.90     14.28 o 
   1  -7   5     1065.13     1041.61     27.21 o 
   2  -7   5      974.34      920.76     27.49 o 
   3  -7   5      617.00      679.79     18.00 o 
   4  -7   5      593.08      562.41     13.89 o 
   5  -7   5    13215.09    12915.99     95.55 o 
   6  -7   5    14753.90    14417.88    113.44 o 
   7  -7   5     8682.97     8863.99    157.94 o 
   8  -7   5     2072.60     1937.37     54.57 o 
   9  -7   5      520.40      626.78     50.39 o 
  10  -7   5     1545.54     1519.87     54.97 o 
  11  -7   5      146.03      132.17     37.78 o 
  12  -7   5      139.59      148.92     44.64 o 
  13  -7   5     1162.90     1267.61     88.99 o 
  14  -7   5      495.71      460.27     74.80 o 
  15  -7   5       66.21      110.92     47.80 o 
  16  -7   5      554.42      785.08     83.12 o 
  17  -7   5      743.67      873.72    135.95 o 
 -15  -6   5      264.94      158.03     74.24 o 
 -14  -6   5      570.31      407.19     58.51 o 
 -13  -6   5      140.63       88.52     34.83 o 
 -12  -6   5     6088.65     6398.55    129.46 o 
 -11  -6   5     7569.98     7406.21    138.10 o 
 -10  -6   5     2229.50     2250.42     55.48 o 
  -9  -6   5       44.43       33.03     17.88 o 
  -8  -6   5     5730.54     5634.34     87.36 o 
  -7  -6   5      105.28       74.71     14.99 o 
  -6  -6   5     6772.24     6487.25     71.57 o 
  -5  -6   5     1259.58     1297.63     34.05 o 
  -4  -6   5     3743.45     4185.01     46.47 o 
  -3  -6   5     3546.75     3389.57     44.00 o 
  -2  -6   5      334.85      241.41     11.54 o 
  -1  -6   5    26387.85    26301.22    227.95 o 
   0  -6   5    25497.66    23904.31    252.14 o 
   1  -6   5     4842.23     4478.53     62.43 o 
   2  -6   5      235.66      300.24     12.90 o 
   3  -6   5     4921.74     5302.23     58.25 o 
   4  -6   5       74.41       98.47      6.96 o 
   5  -6   5       27.77       46.11      6.03 o 
   6  -6   5     1109.66     1076.17     18.75 o 
   7  -6   5     1175.43     1198.83     37.63 o 
   8  -6   5     2446.99     2184.91     59.87 o 
   9  -6   5      718.82      606.75     33.63 o 
  10  -6   5     2804.17     2683.44     79.81 o 
  11  -6   5     2979.65     3113.60     91.06 o 
  12  -6   5      514.86      529.14     60.66 o 
  13  -6   5     1986.71     1876.13    103.17 o 
  14  -6   5     2698.15     2778.02    169.32 o 
  15  -6   5       94.55       97.50     45.12 o 
  16  -6   5        9.62       39.05     55.34 o 
  17  -6   5       73.70       82.01     69.83 o 
 -16  -5   5        2.54       21.47     52.58 o 
 -15  -5   5       18.45       36.88     46.00 o 
 -14  -5   5       10.28       45.47     32.41 o 
 -13  -5   5       45.43       23.04     52.56 o 
 -12  -5   5     2134.63     2073.28     62.49 o 
 -11  -5   5     1516.20     1480.22     46.93 o 
 -10  -5   5     4491.51     4352.39     77.82 o 
  -9  -5   5     1497.56     1421.65     47.43 o 
  -8  -5   5      242.58      209.55     22.95 o 
  -7  -5   5      460.08      403.49     22.59 o 
  -6  -5   5     2227.10     2396.22     35.09 o 
  -5  -5   5     1099.94     1132.56     22.56 o 
  -4  -5   5     1440.06     1761.38     38.49 o 
  -3  -5   5      351.71      351.05     13.39 o 
  -2  -5   5     3444.04     3459.26     36.22 o 
  -1  -5   5    11292.27    10691.73     93.64 o 
   0  -5   5    16791.57    16681.62    182.06 o 
   1  -5   5     7210.53     6950.99     90.63 o 
   2  -5   5     2200.33     2132.00     31.58 o 
   3  -5   5     1752.93     1556.35     25.09 o 
   4  -5   5      164.43      143.50      6.76 o 
   5  -5   5      482.95      558.72     12.61 o 
   6  -5   5     1475.09     1455.52     22.63 o 
   7  -5   5      645.39      628.90     21.07 o 
   8  -5   5      429.15      401.01     29.92 o 
   9  -5   5     4211.63     4168.14     62.63 o 
  10  -5   5     5222.30     5224.62     88.73 o 
  11  -5   5     6010.61     6251.13    140.18 o 
  12  -5   5     1222.48     1276.65     82.25 o 
  13  -5   5        3.12      -15.20     33.99 o 
  14  -5   5      226.65      240.95     55.02 o 
  15  -5   5      916.59     1003.12     90.60 o 
  16  -5   5      116.73      123.80     46.62 o 
  17  -5   5        8.50       24.44     62.55 o 
 -16  -4   5       45.11      -38.54     53.96 o 
 -15  -4   5        4.42        2.36     25.23 o 
 -14  -4   5      858.96      869.91     46.30 o 
 -13  -4   5     1354.10     1398.97     48.21 o 
 -12  -4   5      539.82      583.15     32.31 o 
 -11  -4   5       41.00       -8.79     14.52 o 
 -10  -4   5     1297.92     1235.32     34.46 o 
  -9  -4   5     2818.83     2628.38     46.85 o 
  -8  -4   5     3029.11     2830.36     46.73 o 
  -7  -4   5     4177.40     4334.72     54.92 o 
  -6  -4   5     7165.35     7180.53     62.68 o 
  -5  -4   5       20.69       35.41      7.17 o 
  -4  -4   5     1859.92     1876.81     26.09 o 
  -3  -4   5      569.11      521.38     13.85 o 
  -2  -4   5     6580.96     6589.16     61.26 o 
  -1  -4   5      448.27      650.62     16.21 o 
   0  -4   5    17038.95    17926.91    191.82 o 
   1  -4   5    35517.24    36311.51    381.39 o 
   2  -4   5     7004.15     7341.93     77.53 o 
   3  -4   5     6209.20     6353.24     63.33 o 
   4  -4   5    35830.62    36321.27    294.33 o 
   5  -4   5     8497.79     8152.24     79.44 o 
   6  -4   5     2899.29     3045.98     36.89 o 
   7  -4   5       19.44       10.60      8.59 o 
   8  -4   5       11.09       67.43     17.93 o 
   9  -4   5      174.64      203.88     19.21 o 
  10  -4   5      860.08      948.58     36.19 o 
  11  -4   5      692.12      778.96     34.55 o 
  12  -4   5     5321.81     5211.08    112.00 o 
  13  -4   5     1202.82     1253.61     87.17 o 
  14  -4   5        8.49       53.68     31.92 o 
  15  -4   5      491.31      464.75     68.09 o 
  16  -4   5      973.91     1038.91    110.12 o 
  17  -4   5       27.85       37.93     68.60 o 
 -17  -3   5      953.01     1158.81    148.92 o 
 -16  -3   5      349.37      394.65     64.00 o 
 -15  -3   5      233.71      266.69     40.60 o 
 -14  -3   5      878.73      932.85     80.03 o 
 -13  -3   5      278.17      267.27     33.46 o 
 -12  -3   5      295.90      277.13     30.88 o 
 -11  -3   5      435.47      354.45     25.80 o 
 -10  -3   5      689.52      834.16     30.38 o 
  -9  -3   5      633.51      634.36     27.56 o 
  -8  -3   5      814.72      862.89     28.26 o 
  -7  -3   5      294.95      416.90     20.31 o 
  -6  -3   5     8190.59     8692.29     71.80 o 
  -5  -3   5    10566.46    11109.90     85.72 o 
  -4  -3   5     4338.38     4229.92     45.39 o 
  -3  -3   5     8995.74     9058.39     95.84 o 
  -2  -3   5     6754.91     6998.75     71.99 o 
  -1  -3   5     1208.81     1251.35     23.05 o 
   0  -3   5     7331.97     7126.85     77.83 o 
   1  -3   5     4041.29     4797.64     47.99 o 
   2  -3   5      641.31      939.39     17.40 o 
   3  -3   5     5830.97     5377.86     53.22 o 
   4  -3   5    23330.59    23946.97    210.32 o 
   5  -3   5     3865.14     3726.77     41.74 o 
   6  -3   5     2027.56     2149.42     29.35 o 
   7  -3   5     6902.41     6995.03     77.85 o 
   8  -3   5     8730.35     8285.10    129.60 o 
   9  -3   5     3724.87     3640.41     74.30 o 
  10  -3   5     3311.80     3197.33     71.20 o 
  11  -3   5     1803.37     1717.90     52.57 o 
  12  -3   5     3798.28     3871.22     98.08 o 
  13  -3   5       11.74       -4.69     20.80 o 
  14  -3   5     2354.13     2460.59     80.50 o 
  15  -3   5     3001.46     3248.70    150.57 o 
  16  -3   5     1445.87     1450.13    117.73 o 
  17  -3   5       56.40      -16.53     67.43 o 
 -17  -2   5      436.27      347.92    102.34 o 
 -16  -2   5      283.83      367.50     64.26 o 
 -15  -2   5      228.79      260.45     40.28 o 
 -14  -2   5     1028.70      963.00     97.18 o 
 -13  -2   5     1713.07     1807.52     64.77 o 
 -12  -2   5       33.11       13.62     19.54 o 
 -11  -2   5      203.00      198.71     23.38 o 
 -10  -2   5     2672.31     2687.24     56.59 o 
  -9  -2   5    13961.88    13399.09    178.25 o 
  -8  -2   5     7872.37     7664.27     88.03 o 
  -7  -2   5     3151.58     3465.45     44.67 o 
  -6  -2   5     4636.92     4673.24     59.87 o 
  -5  -2   5    10937.32    10087.49     86.52 o 
  -4  -2   5      114.49       96.62      8.15 o 
  -3  -2   5    29626.84    30989.47    273.27 o 
  -2  -2   5     2106.12     1842.38     26.65 o 
  -1  -2   5    10465.67    10929.48    104.73 o 
   0  -2   5       37.04       53.10      6.55 o 
   1  -2   5     8268.30     9323.89     89.34 o 
   2  -2   5    16436.01    16415.05    133.33 o 
   3  -2   5    28294.85    29281.15    301.49 o 
   4  -2   5       29.53       20.96      6.94 o 
   5  -2   5     5556.76     5720.82     65.18 o 
   6  -2   5    12394.79    13078.58    121.71 o 
   7  -2   5     2067.87     2083.24     31.98 o 
   8  -2   5     1321.69     1314.35     41.76 o 
   9  -2   5      303.69      282.92     23.56 o 
  10  -2   5       37.74       23.68     16.79 o 
  11  -2   5      110.19       98.59     21.38 o 
  12  -2   5      540.38      540.15     41.48 o 
  13  -2   5      108.41      146.88     27.17 o 
  14  -2   5      146.49      148.24     28.29 o 
  15  -2   5        5.65       64.70     26.10 o 
  16  -2   5      845.38      767.68     81.31 o 
  17  -2   5      746.52      821.78    136.00 o 
 -17  -1   5      120.63      103.27     80.09 o 
 -16  -1   5        2.28        3.21     24.23 o 
 -15  -1   5       13.60       31.68     34.51 o 
 -14  -1   5      112.35      114.23     31.84 o 
 -13  -1   5        8.06        4.08     20.76 o 
 -12  -1   5       23.83       12.85     18.30 o 
 -11  -1   5       64.39       64.35     18.77 o 
 -10  -1   5     8684.28     8141.69    145.28 o 
  -9  -1   5    13454.76    13154.67    158.22 o 
  -8  -1   5     4216.35     4256.56     59.72 o 
  -7  -1   5      307.23      341.13     14.10 o 
  -6  -1   5      618.98      584.68     15.32 o 
  -5  -1   5       37.85       35.43      6.17 o 
  -4  -1   5     7217.34     7495.32     72.16 o 
  -3  -1   5    38809.59    42561.41    353.03 o 
  -2  -1   5      272.67      297.31     11.28 o 
  -1  -1   5     5054.08     5453.87     53.34 o 
   0  -1   5     1484.91     1660.07     22.29 o 
   1  -1   5     2474.62     2118.80     33.82 o 
   2  -1   5    54275.01    60359.32    609.90 o 
   3  -1   5    38552.21    39644.38    375.23 o 
   4  -1   5        3.97       46.38     14.94 o 
   5  -1   5     1227.03     1201.42     20.71 o 
   6  -1   5     3811.82     4202.39     47.60 o 
   7  -1   5       49.52       87.72     10.40 o 
   8  -1   5     8600.61     8231.42    133.70 o 
   9  -1   5     1082.22     1096.61     41.72 o 
  10  -1   5        3.53       -6.47     16.10 o 
  11  -1   5      353.22      317.14     29.17 o 
  12  -1   5     1213.84     1208.89     58.75 o 
  13  -1   5     3361.46     3386.30    102.19 o 
  14  -1   5     4630.50     4497.27    133.71 o 
  15  -1   5       74.68       84.46     30.10 o 
  16  -1   5      877.70     1053.35     96.16 o 
  17  -1   5      167.72      205.86     90.33 o 
 -18   0   5      478.31      481.91    116.37 o 
 -17   0   5       63.02        9.04     63.64 o 
 -16   0   5     1080.16     1022.24     69.41 o 
 -15   0   5     7527.62     7732.73    215.97 o 
 -14   0   5     2696.47     2586.48     87.24 o 
 -13   0   5       85.09       49.39     22.95 o 
 -12   0   5     1093.88     1130.61     47.96 o 
 -11   0   5      909.46      881.87     38.43 o 
 -10   0   5     1185.09     1245.46     36.57 o 
  -9   0   5     4247.19     3930.62     72.10 o 
  -8   0   5      443.56      490.32     19.33 o 
  -7   0   5     3771.01     3530.87     45.67 o 
  -6   0   5     1998.93     2255.17     30.80 o 
  -5   0   5    14696.41    15333.89    134.53 o 
  -4   0   5    14184.43    13762.77    120.67 o 
  -3   0   5    18650.00    19345.13    165.10 o 
  -2   0   5      946.13      857.61     16.25 o 
  -1   0   5     1432.53     1606.71     26.84 o 
   0   0   5     1104.70     1079.41     26.85 o 
   1   0   5     4442.00     4678.93     43.58 o 
   2   0   5       94.79      117.67     10.87 o 
   3   0   5        1.65       19.59      5.46 o 
   4   0   5      588.80      568.80     13.69 o 
   5   0   5     1386.99     1659.54     26.13 o 
   6   0   5    10639.91    10655.79    108.03 o 
   7   0   5    19950.01    19758.76    198.45 o 
   8   0   5       14.25        9.76     15.88 o 
   9   0   5      114.32      132.07     26.69 o 
  10   0   5      282.04      218.01     26.05 o 
  11   0   5      317.99      369.66     49.17 o 
  12   0   5      447.37      481.59     38.72 o 
  13   0   5      142.66      167.57     31.53 o 
  14   0   5      808.72      674.79     46.02 o 
  15   0   5      258.54      291.89     39.99 o 
  16   0   5      128.57       86.25     68.73 o 
 -18   1   5      394.87      252.65     85.83 o 
 -17   1   5       62.54       36.34     42.81 o 
 -16   1   5      780.88      819.94     45.38 o 
 -15   1   5     3884.64     3987.13    113.69 o 
 -14   1   5      318.21      272.74     43.03 o 
 -13   1   5        1.17        1.60     18.46 o 
 -12   1   5       66.26       40.32     16.82 o 
 -11   1   5      569.19      526.10     28.03 o 
 -10   1   5      871.97      771.67     29.13 o 
  -9   1   5       16.48       28.21     11.89 o 
  -8   1   5     3817.28     4041.72     65.32 o 
  -7   1   5     1266.33     1285.29     21.62 o 
  -6   1   5     2308.52     2376.07     30.17 o 
  -5   1   5    14508.68    14386.13    119.58 o 
  -4   1   5    57518.33    60009.34    482.21 o 
  -3   1   5    12884.03    14802.57    144.40 o 
  -2   1   5      276.23      402.99     10.09 o 
  -1   1   5     1389.96     1282.56     17.53 o 
   0   1   5     2727.69     2647.98     27.21 o 
   1   1   5    10154.75     9841.84     94.90 o 
   2   1   5      204.32      185.41      8.25 o 
   3   1   5      800.51      972.85     17.91 o 
   4   1   5      111.08      183.51      9.80 o 
   5   1   5     4693.23     4821.93     54.20 o 
   6   1   5    33812.45    33615.35    325.73 o 
   7   1   5    29861.18    31059.55    279.27 o 
   8   1   5      454.96      632.45     32.83 o 
   9   1   5      689.00      620.52     31.00 o 
  10   1   5      149.76      120.42     23.98 o 
  11   1   5      238.09      217.19     29.54 o 
  12   1   5     3422.83     3469.60    122.91 o 
  13   1   5      823.70      914.75     57.39 o 
  14   1   5      474.40      521.38     64.07 o 
  15   1   5      191.25      154.22     43.22 o 
  16   1   5       91.71       -8.13     72.01 o 
 -18   2   5      169.58      154.22     81.24 o 
 -17   2   5     1357.31     1432.50    105.10 o 
 -16   2   5      592.89      609.84     75.08 o 
 -15   2   5      124.97      121.81    115.28 o 
 -14   2   5      274.87      211.42     23.40 o 
 -13   2   5      414.49      430.95     29.37 o 
 -12   2   5     1470.92     1437.55     42.23 o 
 -11   2   5     6699.98     6692.24    103.28 o 
 -10   2   5     5291.80     5471.06     89.53 o 
  -9   2   5       31.97       31.17     11.15 o 
  -8   2   5        1.86        1.55      6.42 o 
  -7   2   5     5155.75     5125.65     50.21 o 
  -6   2   5    14853.25    15320.71    135.02 o 
  -5   2   5     1325.27     1267.33     22.86 o 
  -4   2   5     1925.46     1991.68     26.64 o 
  -3   2   5    12062.71    11496.79    123.93 o 
  -2   2   5     9229.59     9963.54    101.12 o 
  -1   2   5     5821.13     6512.16     58.33 o 
   0   2   5     4075.27     3757.18     42.83 o 
   1   2   5    12140.82    11586.74    111.53 o 
   2   2   5    38140.51    40682.17    368.84 o 
   3   2   5      365.73      420.50     12.34 o 
   4   2   5     1443.55     1539.01     25.14 o 
   5   2   5     4888.39     5197.96     58.40 o 
   6   2   5        6.35       10.43      9.51 o 
   7   2   5      878.58      820.86     26.00 o 
   8   2   5      202.12      233.20     22.05 o 
   9   2   5     1899.42     2032.74     54.11 o 
  10   2   5      102.24       61.32     17.64 o 
  11   2   5     1449.00     1424.77     88.51 o 
  12   2   5      466.27      542.42     37.36 o 
  13   2   5      478.75      453.12     42.49 o 
  14   2   5      102.08      112.12     34.68 o 
  15   2   5      245.36      279.24     62.08 o 
  16   2   5       49.37      -30.10     66.00 o 
 -18   3   5       13.57      -55.59     55.59 o 
 -17   3   5      494.50      557.48     87.93 o 
 -16   3   5       49.62       69.16     71.84 o 
 -15   3   5      455.18      395.92     69.89 o 
 -14   3   5      642.56      536.36     65.61 o 
 -13   3   5      931.18     1077.95     63.14 o 
 -12   3   5      123.30      118.07     23.85 o 
 -11   3   5     6896.84     6986.77    126.04 o 
 -10   3   5     1264.86     1143.17     36.85 o 
  -9   3   5       81.38       97.43     11.18 o 
  -8   3   5     6453.17     6297.44     66.79 o 
  -7   3   5     4210.27     4029.92     51.97 o 
  -6   3   5     5555.82     5333.48     59.38 o 
  -5   3   5     6805.45     6727.60     68.50 o 
  -4   3   5     1805.73     1678.70     25.21 o 
  -3   3   5     6880.97     6459.25     71.79 o 
  -2   3   5     6386.36     6942.37     65.49 o 
  -1   3   5    13050.00    13218.63    110.36 o 
   0   3   5    46199.50    48256.71    427.77 o 
   1   3   5    22228.46    23209.14    210.82 o 
   2   3   5       69.78       62.62      8.65 o 
   3   3   5     2613.73     3020.72     35.87 o 
   4   3   5     3115.14     3015.11     37.14 o 
   5   3   5    19700.83    19731.48    164.86 o 
   6   3   5     2120.37     2244.23     44.34 o 
   7   3   5        5.18       29.10     12.39 o 
   8   3   5     4028.70     3998.58     70.17 o 
   9   3   5     3336.51     3268.35     65.04 o 
  10   3   5     1001.13      901.26     37.70 o 
  11   3   5     9278.39     9314.60    147.17 o 
  12   3   5     2442.15     2477.66     70.20 o 
  13   3   5      739.87      666.22     53.22 o 
  14   3   5      282.59      221.81     36.28 o 
  15   3   5       21.09      -26.03     45.78 o 
  16   3   5      534.38      633.47    109.13 o 
 -18   4   5      960.85      984.04    137.44 o 
 -17   4   5      113.80      107.04    101.32 o 
 -16   4   5       15.21       47.70     41.41 o 
 -15   4   5        0.44       75.68     42.84 o 
 -14   4   5     1138.74     1086.17    129.84 o 
 -13   4   5     3414.88     3259.03    131.41 o 
 -12   4   5    10058.50    10283.10    273.99 o 
 -11   4   5      832.11      748.47     35.01 o 
 -10   4   5      140.36      117.50     20.74 o 
  -9   4   5     4910.15     5048.40     93.85 o 
  -8   4   5     2934.10     2933.16     40.63 o 
  -7   4   5     2506.42     2553.94     35.74 o 
  -6   4   5     8645.01     8816.63     82.46 o 
  -5   4   5     6186.06     5974.82     59.21 o 
  -4   4   5     4754.07     4841.92     45.07 o 
  -3   4   5     3055.18     3296.41     35.61 o 
  -2   4   5    18247.52    18359.69    167.51 o 
  -1   4   5    13742.83    14299.32    127.47 o 
   0   4   5     1248.01     1172.91     26.75 o 
   1   4   5      282.94      232.29      9.43 o 
   2   4   5     3204.42     3146.54     40.73 o 
   3   4   5     2070.68     2115.42     29.89 o 
   4   4   5      228.37      209.20     12.77 o 
   5   4   5       56.66       81.66     10.94 o 
   6   4   5     2457.20     2426.59     36.67 o 
   7   4   5     1754.69     1840.56     43.21 o 
   8   4   5     5463.89     5140.88     84.19 o 
   9   4   5     4054.43     4041.37     75.42 o 
  10   4   5     1591.45     1563.20     63.35 o 
  11   4   5       46.64       56.42     22.95 o 
  12   4   5        1.04      -21.58     21.84 o 
  13   4   5      212.43      229.17     46.31 o 
  14   4   5       71.77        3.53     32.11 o 
  15   4   5        4.94       17.41     48.33 o 
 -18   5   5      199.90      132.24     80.44 o 
 -17   5   5      218.59      227.26     58.65 o 
 -16   5   5      587.42      586.73     75.66 o 
 -15   5   5       25.93       19.99     37.86 o 
 -14   5   5      110.29      111.60     44.63 o 
 -13   5   5     5912.91     5930.22    184.05 o 
 -12   5   5     4581.37     4547.17    105.95 o 
 -11   5   5      677.37      754.73     72.81 o 
 -10   5   5     4919.32     4935.99     99.00 o 
  -9   5   5     5395.41     5395.93     70.24 o 
  -8   5   5       18.97       22.25     11.49 o 
  -7   5   5     6894.08     6798.00     70.08 o 
  -6   5   5     1404.90     1475.74     25.62 o 
  -5   5   5      977.65     1094.60     21.91 o 
  -4   5   5       65.61       64.50      5.88 o 
  -3   5   5    10921.75    11175.30     95.21 o 
  -2   5   5    35109.97    34746.13    257.24 o 
  -1   5   5    23346.79    23537.94    231.21 o 
   0   5   5     2946.90     3137.98     42.31 o 
   1   5   5     3282.95     3041.20     32.13 o 
   2   5   5      247.36      226.36      8.95 o 
   3   5   5     3840.16     3872.75     39.13 o 
   4   5   5     2914.62     2943.26     35.65 o 
   5   5   5     1372.88     1375.91     26.15 o 
   6   5   5      300.35      322.06     23.98 o 
   7   5   5        4.56       -2.28     10.69 o 
   8   5   5     1456.07     1484.07     48.95 o 
   9   5   5     9023.72     9254.68    145.02 o 
  10   5   5     3039.12     3093.62     69.49 o 
  11   5   5       34.11       53.85     25.59 o 
  12   5   5      490.46      503.04     44.81 o 
  13   5   5       41.03       54.06     30.00 o 
  14   5   5      532.93      480.73     68.84 o 
  15   5   5     1054.01     1224.37     77.19 o 
 -18   6   5      763.32      709.76    128.71 o 
 -17   6   5      597.08      637.82    164.77 o 
 -16   6   5       23.36       18.05     39.84 o 
 -15   6   5      153.67      161.34     66.25 o 
 -14   6   5      343.67      254.52     53.90 o 
 -13   6   5       20.46       -5.55     20.12 o 
 -12   6   5      334.43      329.82     49.83 o 
 -11   6   5      672.64      669.72     45.93 o 
 -10   6   5     1183.53     1176.04     53.40 o 
  -9   6   5     9984.40    10081.65    127.94 o 
  -8   6   5     1959.01     2203.58     35.70 o 
  -7   6   5     3625.61     3643.33     46.38 o 
  -6   6   5     2407.99     2412.48     36.16 o 
  -5   6   5     3748.47     3600.26     40.67 o 
  -4   6   5     4845.69     5002.10     47.19 o 
  -3   6   5      593.43      711.29     12.73 o 
  -2   6   5      135.98      162.78     12.80 o 
  -1   6   5     1449.54     1481.91     30.07 o 
   0   6   5      591.46      593.19     18.11 o 
   1   6   5     8768.51     8529.49     78.02 o 
   2   6   5    16641.20    17001.56    130.57 o 
   3   6   5     7682.45     7609.86     82.06 o 
   4   6   5     7127.93     6979.12     62.90 o 
   5   6   5      264.20      286.07     14.84 o 
   6   6   5      282.13      288.48     19.67 o 
   7   6   5       91.42       98.06     17.51 o 
   8   6   5        4.86       -4.20     21.34 o 
   9   6   5      853.63      919.41     48.50 o 
  10   6   5       95.22       76.72     30.29 o 
  11   6   5      186.68      124.82     32.08 o 
  12   6   5     1060.84     1089.85     58.60 o 
  13   6   5      927.58      774.39     79.84 o 
  14   6   5      252.97      248.20    134.94 o 
 -18   7   5      141.34       95.83     74.08 o 
 -17   7   5      247.40      247.05     98.26 o 
 -16   7   5      999.57      951.16     88.41 o 
 -15   7   5      102.82      111.99     49.00 o 
 -14   7   5     1337.41     1354.27     92.11 o 
 -13   7   5      137.72      115.53     40.60 o 
 -12   7   5      515.80      442.49     53.69 o 
 -11   7   5      586.82      594.19     46.63 o 
 -10   7   5        2.35       35.06     15.81 o 
  -9   7   5     6426.12     6485.56    103.68 o 
  -8   7   5    12192.65    12305.23    148.03 o 
  -7   7   5     2563.43     2613.50     43.44 o 
  -6   7   5      720.23      704.95     19.32 o 
  -5   7   5      552.41      575.37     14.85 o 
  -4   7   5        3.53       10.78      5.34 o 
  -3   7   5     4527.37     4318.81     44.63 o 
  -2   7   5       87.80      172.95     11.57 o 
  -1   7   5     6126.92     5839.02     77.16 o 
   0   7   5     2365.16     2359.52     37.23 o 
   1   7   5     2274.62     2176.94     33.58 o 
   2   7   5    21941.43    21299.16    170.42 o 
   3   7   5    19483.69    19324.58    151.13 o 
   4   7   5     7034.73     7334.21     91.28 o 
   5   7   5      509.96      526.48     21.54 o 
   6   7   5       46.26       29.31     15.84 o 
   7   7   5      323.46      284.82     22.91 o 
   8   7   5     2432.50     2483.80     58.65 o 
   9   7   5      730.85      757.48     44.72 o 
  10   7   5      127.08       88.45     30.08 o 
  11   7   5     1726.96     1680.77     67.70 o 
  12   7   5       21.04       -2.50     32.41 o 
  13   7   5     2970.03     2987.71    103.90 o 
  14   7   5     4200.85     4527.90    221.80 o 
 -18   8   5      512.26      351.61    105.49 o 
 -17   8   5       93.70      174.46     63.35 o 
 -16   8   5      437.85      510.49     72.48 o 
 -15   8   5     1358.42     1524.19    101.55 o 
 -14   8   5     1067.42     1227.30     87.66 o 
 -13   8   5     1431.55     1493.96     89.24 o 
 -12   8   5       93.83       77.53     35.09 o 
 -11   8   5       56.04       13.53     16.02 o 
 -10   8   5     3980.96     3932.13     78.63 o 
  -9   8   5      544.84      656.52     32.33 o 
  -8   8   5     1107.03     1134.09     35.76 o 
  -7   8   5     2270.33     2394.12     44.12 o 
  -6   8   5      541.27      545.13     22.17 o 
  -5   8   5     1037.92      959.01     18.08 o 
  -4   8   5    14136.11    14122.42    122.68 o 
  -3   8   5     5808.58     5955.46     63.74 o 
  -2   8   5     7578.12     6932.67     88.16 o 
  -1   8   5     8138.80     8290.67    101.90 o 
   0   8   5     1588.37     1610.40     33.96 o 
   1   8   5     1273.48     1362.38     35.03 o 
   2   8   5      504.07      601.90     22.89 o 
   3   8   5       68.09       62.58     15.18 o 
   4   8   5      603.50      618.95     26.85 o 
   5   8   5     2340.54     2330.60     55.01 o 
   6   8   5      441.66      467.67     36.85 o 
   7   8   5      981.88      894.39     48.56 o 
   8   8   5      687.58      697.08     44.62 o 
   9   8   5     1066.73     1125.33     64.58 o 
  10   8   5     1400.51     1382.17    181.92 o 
  11   8   5     2137.43     2048.29     90.47 o 
  12   8   5      173.19      181.25     44.87 o 
  13   8   5      277.09      365.24     83.57 o 
 -17   9   5      615.12      618.43     79.27 o 
 -16   9   5      159.80      239.53     57.92 o 
 -15   9   5      551.99      598.65     74.54 o 
 -14   9   5        0.78       14.82     38.25 o 
 -13   9   5      299.86      241.14     50.30 o 
 -12   9   5      716.44      678.80     63.43 o 
 -11   9   5       91.47      106.75     26.37 o 
 -10   9   5     3843.43     3926.37     79.78 o 
  -9   9   5      758.28      874.58     41.02 o 
  -8   9   5     2816.27     2763.18     55.55 o 
  -7   9   5    12561.65    12558.22    139.62 o 
  -6   9   5     4934.03     4716.35     68.09 o 
  -5   9   5      566.43      533.66     27.11 o 
  -4   9   5    19601.30    18930.03    208.81 o 
  -3   9   5     6610.29     6011.98    107.60 o 
  -2   9   5      217.58      224.32     22.06 o 
  -1   9   5     1090.45      986.34     36.79 o 
   0   9   5      349.68      288.13     21.57 o 
   1   9   5     4095.54     3911.48     68.05 o 
   2   9   5    10057.96     9711.19    127.87 o 
   3   9   5       23.06       32.34     12.34 o 
   4   9   5     5497.69     5591.87     97.92 o 
   5   9   5      587.63      522.64     54.47 o 
   6   9   5      888.98      922.48     49.42 o 
   7   9   5     3832.01     3871.61     99.28 o 
   8   9   5     3851.75     4141.98    105.11 o 
   9   9   5      258.80      230.51     51.62 o 
  10   9   5       21.77       32.04     66.58 o 
  11   9   5      395.00      429.36     63.99 o 
  12   9   5      860.15      930.08    106.16 o 
  13   9   5      216.39      235.62     73.96 o 
 -17  10   5     1013.48     1046.05    100.34 o 
 -16  10   5      832.04      892.11     87.31 o 
 -15  10   5      868.54      849.03     81.92 o 
 -14  10   5       67.46       62.69     43.37 o 
 -13  10   5      618.34      716.20     67.85 o 
 -12  10   5       60.46       51.88     34.59 o 
 -11  10   5       63.86       22.93     23.57 o 
 -10  10   5      280.46      250.32     26.62 o 
  -9  10   5     1852.48     1967.31     62.47 o 
  -8  10   5     4501.57     4382.54    111.84 o 
  -7  10   5     3616.57     3413.38     69.27 o 
  -6  10   5     4691.69     4730.13     98.29 o 
  -5  10   5     1903.61     1767.98     45.97 o 
  -4  10   5        3.65       45.56     17.05 o 
  -3  10   5      636.26      536.62     29.78 o 
  -2  10   5      506.90      470.71     28.97 o 
  -1  10   5      535.75      478.09     29.74 o 
   0  10   5      209.07      203.81     20.72 o 
   1  10   5      530.82      563.55     28.65 o 
   2  10   5       43.11       34.14     17.66 o 
   3  10   5     6095.48     5899.52    103.36 o 
   4  10   5     7750.08     7700.84    138.42 o 
   5  10   5     3539.77     3582.77     80.27 o 
   6  10   5      418.04      441.86     40.17 o 
   7  10   5        2.94       30.53     30.84 o 
   8  10   5      136.80      173.25     36.20 o 
   9  10   5       53.82       66.69     89.76 o 
  10  10   5      152.56      119.84     50.82 o 
  11  10   5      102.50      143.50     59.38 o 
  12  10   5        9.53       27.30     61.91 o 
 -17  11   5      897.23      964.07    100.35 o 
 -16  11   5      656.85      601.20     79.76 o 
 -15  11   5       17.25       41.80     47.68 o 
 -14  11   5     1320.83     1227.39     98.33 o 
 -11  11   5      157.18      180.69     65.02 o 
 -10  11   5        6.75       -0.36     28.51 o 
  -9  11   5        9.30       12.34     27.61 o 
  -8  11   5      218.24      243.68     20.22 o 
  -7  11   5      135.74      129.30     27.96 o 
  -6  11   5     3270.50     3226.58     53.16 o 
  -5  11   5     5130.26     4845.58     80.35 o 
  -4  11   5      487.44      472.28     26.87 o 
  -3  11   5     1279.20     1263.44     44.27 o 
  -2  11   5     3484.32     3324.65     80.68 o 
  -1  11   5      432.52      413.40     29.89 o 
   0  11   5      900.96      944.29     47.69 o 
   1  11   5      570.90      561.49     31.13 o 
   2  11   5      623.74      680.33     34.89 o 
   3  11   5       12.08       25.44     23.10 o 
   4  11   5      865.80      849.18     51.87 o 
   5  11   5     3450.84     3349.62    101.55 o 
   6  11   5     3687.92     3840.84     98.44 o 
   7  11   5       38.06       62.93     30.70 o 
   8  11   5      994.23     1082.70     67.93 o 
   9  11   5      509.96      619.01    183.56 o 
  10  11   5       58.19      153.95     50.89 o 
  11  11   5      481.45      500.66     87.66 o 
 -12  12   5      768.08      772.40    105.84 o 
 -11  12   5      333.08      317.61     45.10 o 
 -10  12   5      391.70      350.28     44.43 o 
  -9  12   5     1221.54     1329.08     68.16 o 
  -8  12   5       44.28       37.64     22.50 o 
  -7  12   5      511.79      496.59     27.26 o 
  -6  12   5      151.21      149.49     19.96 o 
  -5  12   5       14.71       10.33     17.30 o 
  -4  12   5     4225.07     4193.73     85.34 o 
  -3  12   5     2895.51     2725.74     68.38 o 
  -2  12   5     1994.68     1992.13     59.49 o 
  -1  12   5     3617.41     3559.73     80.81 o 
   0  12   5      605.80      575.21     32.74 o 
   1  12   5     1823.19     1866.79     53.00 o 
   2  12   5     2623.61     2626.04     64.01 o 
   3  12   5        1.92       10.14     22.72 o 
   4  12   5       95.22       39.55     33.56 o 
   5  12   5      143.95      169.98     79.95 o 
   6  12   5       60.02       -6.98     84.60 o 
   7  12   5     1781.54     1766.78    101.51 o 
   8  12   5     3562.90     3872.26    143.76 o 
   9  12   5      694.55      796.66    132.48 o 
  10  12   5      350.01      308.28    107.76 o 
 -12  13   5     1701.28     1916.82     87.69 o 
 -11  13   5       84.54       61.19     30.56 o 
 -10  13   5      694.42      707.75     49.70 o 
  -9  13   5     1363.54     1291.01     54.45 o 
  -8  13   5       39.60       26.21     23.19 o 
  -7  13   5      199.46      235.77     23.82 o 
  -6  13   5      296.36      297.05     26.12 o 
  -5  13   5     2310.43     2215.34     63.23 o 
  -4  13   5     2557.01     2416.55     66.73 o 
  -3  13   5      720.42      629.37     46.62 o 
  -2  13   5     6798.91     6874.81    140.74 o 
  -1  13   5     8391.74     7924.00    154.28 o 
   0  13   5     1810.47     1671.60     58.18 o 
   1  13   5        4.94        6.18     23.96 o 
   2  13   5      972.63      925.57     51.63 o 
   3  13   5        4.40       20.95     29.14 o 
   4  13   5      743.47      595.48     73.81 o 
   5  13   5      761.08      776.98     62.70 o 
   6  13   5      218.34      134.32     55.30 o 
   7  13   5      271.88      265.24     86.38 o 
   8  13   5        1.85       -7.59     56.80 o 
   9  13   5      370.98      573.64    123.90 o 
  10  13   5     1140.77     1071.51    151.78 o 
 -12  14   5      351.47      319.97     51.94 o 
 -11  14   5       38.08       27.92     28.72 o 
 -10  14   5      163.40      220.79     43.55 o 
  -9  14   5       65.11       73.29     28.07 o 
  -8  14   5       31.76       25.55     34.59 o 
  -7  14   5     1067.25      993.67     50.77 o 
  -6  14   5     2403.85     2469.36     73.88 o 
  -5  14   5     4591.61     4270.97    109.20 o 
  -4  14   5     3489.16     3337.45     96.31 o 
  -3  14   5      940.83      788.32     52.07 o 
  -2  14   5      343.04      455.30     44.49 o 
  -1  14   5      652.60      600.30     48.38 o 
   0  14   5      576.89      607.56     41.86 o 
   1  14   5     1230.23     1333.08     62.72 o 
   2  14   5      849.36      893.35     88.24 o 
   3  14   5      402.14      597.88     55.70 o 
   4  14   5       15.78      -27.43     35.99 o 
   5  14   5      330.97      358.43     52.55 o 
   6  14   5     2577.91     2846.59    130.10 o 
   7  14   5     1762.73     1937.03    111.08 o 
   8  14   5      144.49      122.16    119.76 o 
 -12  15   5      842.16      659.44     64.16 o 
 -11  15   5     3740.40     3953.22    115.80 o 
 -10  15   5     3163.47     2924.74     86.95 o 
  -9  15   5       39.29       85.72     41.32 o 
  -8  15   5      604.56      628.39     57.68 o 
  -7  15   5     1093.62     1111.61     56.16 o 
  -6  15   5       34.95      -11.90     30.48 o 
  -5  15   5      573.92      579.82     50.84 o 
  -4  15   5       99.50       65.87     35.14 o 
  -3  15   5      627.83      525.15     49.39 o 
  -2  15   5        9.28      -29.97     29.97 o 
  -1  15   5     1371.61     1312.87     68.49 o 
   0  15   5     1387.14     1427.80     71.85 o 
   1  15   5     1570.87     1688.66     76.58 o 
   2  15   5        0.95      -24.76     32.43 o 
   3  15   5      561.06      597.86     80.03 o 
   4  15   5      551.08      593.46     61.00 o 
   5  15   5      263.06      362.32     55.64 o 
   6  15   5      148.80       78.69     62.58 o 
   7  15   5       40.48        2.77    137.27 o 
 -12  16   5     1380.14     1672.32    101.48 o 
 -11  16   5     2647.18     2986.45     90.50 o 
 -10  16   5     1891.20     1985.21     74.95 o 
  -9  16   5       33.96       43.56     31.74 o 
  -8  16   5      188.92       84.86     38.68 o 
  -7  16   5       52.01       53.01     36.11 o 
  -6  16   5      523.69      505.98     52.48 o 
  -5  16   5     1199.02     1287.46     70.02 o 
  -4  16   5      137.24       71.38     37.88 o 
  -3  16   5      343.54      306.92     45.93 o 
  -2  16   5       14.92      -24.82     34.65 o 
  -1  16   5     2096.26     2273.60     90.67 o 
   0  16   5     3345.67     3484.94    119.14 o 
   1  16   5     4270.51     4394.72    117.99 o 
   2  16   5      247.29      179.56     49.12 o 
   3  16   5       13.22       70.41     46.91 o 
   4  16   5       49.71       94.93     47.43 o 
   5  16   5      659.16      649.23     66.64 o 
   6  16   5      343.13      307.91     68.60 o 
 -12  17   5      153.51      200.40     53.86 o 
 -11  17   5       55.59       99.58     35.42 o 
 -10  17   5      308.93      335.74     45.58 o 
  -9  17   5      552.16      601.39     79.82 o 
  -8  17   5        5.36       25.91     45.74 o 
  -7  17   5      682.97      765.07     62.25 o 
  -6  17   5     1480.66     1531.09     78.21 o 
  -5  17   5      201.66      182.27     43.84 o 
  -4  17   5        9.70      -15.56     35.27 o 
  -3  17   5       60.22       21.47     36.72 o 
  -2  17   5       76.92       76.26     42.67 o 
  -1  17   5      150.23      104.03     49.18 o 
   0  17   5      287.40      450.25     57.19 o 
   1  17   5      757.37      726.13     58.52 o 
   2  17   5      117.49      137.28     48.90 o 
   3  17   5        2.46      -35.13     42.29 o 
   4  17   5      495.71      522.08     63.54 o 
   5  17   5      457.47      527.78     76.75 o 
 -11  18   5        2.12       15.70     44.97 o 
 -10  18   5      199.58      217.40     56.37 o 
  -9  18   5      262.12      167.68     46.93 o 
  -8  18   5      175.23      224.70     51.17 o 
  -7  18   5     1421.48     1753.27    114.12 o 
  -6  18   5     1598.09     1849.10     86.88 o 
  -5  18   5      418.25      361.30     53.79 o 
  -4  18   5      136.22       36.10     42.25 o 
  -3  18   5      438.72      472.82     59.54 o 
  -2  18   5     1016.70      986.50     87.33 o 
  -1  18   5      395.25      316.69     60.96 o 
   0  18   5       59.68       42.66     39.70 o 
   1  18   5      699.40      570.10     64.92 o 
   2  18   5      127.69       77.85     57.78 o 
   3  18   5      290.58      336.72     60.44 o 
  -9  19   5      535.91      538.35     70.32 o 
  -8  19   5     1480.09     1274.93     90.75 o 
  -7  19   5      206.20      175.49     75.36 o 
  -6  19   5       32.32       23.02     48.26 o 
  -5  19   5      443.34      410.85     64.32 o 
  -4  19   5      407.17      441.47     80.45 o 
  -3  19   5        6.79       50.24     74.76 o 
  -2  19   5      804.03      825.58     99.14 o 
  -1  19   5      169.91      279.98     92.48 o 
   0  19   5      148.21      155.04     51.11 o 
  -2 -19   6      180.56      170.60     73.06 o 
  -1 -19   6        2.76        8.29     46.31 o 
   0 -19   6       11.48       35.98     52.44 o 
   1 -19   6      249.62      214.52     58.71 o 
   2 -19   6      113.60       33.43     46.87 o 
   3 -19   6       34.51       38.99     45.37 o 
   4 -19   6      338.11      325.75     60.03 o 
   5 -19   6      918.65      981.25     81.34 o 
   6 -19   6      397.81      354.25     60.13 o 
   7 -19   6      246.94      212.00     54.66 o 
   8 -19   6        5.41       17.05     58.42 o 
  -4 -18   6        4.01      -21.66     46.25 o 
  -3 -18   6       65.57       26.96     48.15 o 
  -2 -18   6      684.60      604.82     82.15 o 
  -1 -18   6     2558.23     2965.46    114.65 o 
   0 -18   6     1935.45     2316.76     89.94 o 
   1 -18   6       42.35      130.61     51.68 o 
   2 -18   6      157.61       89.71     59.91 o 
   3 -18   6       40.63      102.92     32.17 o 
   4 -18   6       68.58      142.82     34.32 o 
   5 -18   6      646.09      878.11     74.18 o 
   6 -18   6       18.80       57.58     44.66 o 
   7 -18   6      325.92      323.81     60.22 o 
   8 -18   6       19.34      109.11     76.59 o 
   9 -18   6     1218.62      912.50    137.33 o 
  10 -18   6     1578.39     2025.96    188.59 o 
  -6 -17   6        7.81      -51.13     51.13 o 
  -5 -17   6       66.61       72.54     62.05 o 
  -4 -17   6      314.50      249.82     57.83 o 
  -3 -17   6       64.72       68.33     48.11 o 
  -2 -17   6      127.97      157.63     57.27 o 
  -1 -17   6     1561.60     1409.03     73.15 o 
   0 -17   6      794.90      660.03     60.98 o 
   1 -17   6      238.97      385.11     70.91 o 
   2 -17   6        6.53      -25.53     37.34 o 
   3 -17   6      262.11      207.25     49.57 o 
   4 -17   6       42.13       78.86     53.31 o 
   5 -17   6       20.44       44.06     37.07 o 
   6 -17   6      359.50      418.80     44.77 o 
   7 -17   6      116.01       73.77     61.07 o 
   8 -17   6        9.65       47.52     70.31 o 
   9 -17   6     1203.84      932.25    131.69 o 
  10 -17   6     1240.12     1105.42    143.35 o 
  11 -17   6      206.69      144.25     85.85 o 
  -7 -16   6     1736.33     1754.60    189.74 o 
  -6 -16   6      323.05      321.96     66.42 o 
  -5 -16   6      234.67      244.97     70.55 o 
  -4 -16   6      203.63      101.67     48.03 o 
  -3 -16   6     2010.49     2020.64     96.09 o 
  -2 -16   6     2866.79     3012.91    109.54 o 
  -1 -16   6       13.55       12.04     38.62 o 
   0 -16   6      259.54      224.92     46.03 o 
   1 -16   6      356.07      222.63     58.32 o 
   2 -16   6       48.82      102.97     40.24 o 
   3 -16   6     2940.70     3014.07    111.66 o 
   4 -16   6     4933.85     4989.57    118.10 o 
   5 -16   6      680.63      910.76     58.94 o 
   6 -16   6        0.08       25.05     28.40 o 
   7 -16   6        4.37       10.75     41.38 o 
   8 -16   6      464.69      734.89    114.20 o 
   9 -16   6      151.04      250.80     87.38 o 
  10 -16   6        4.34       84.96     68.92 o 
  11 -16   6       82.20       -5.36     65.19 o 
  12 -16   6      268.64      388.59    103.48 o 
  -9 -15   6        3.31       87.32    103.56 o 
  -8 -15   6      223.35      384.87     68.76 o 
  -7 -15   6       64.54       25.57     91.90 o 
  -6 -15   6      330.34      309.36     63.75 o 
  -5 -15   6       18.34      -12.24     40.61 o 
  -4 -15   6      308.80      246.48     51.02 o 
  -3 -15   6     1881.28     1761.87     84.70 o 
  -2 -15   6      419.72      415.37     51.56 o 
  -1 -15   6     1014.40      946.83     62.71 o 
   0 -15   6     2243.10     2145.85    146.23 o 
   1 -15   6     1626.53     1842.72     90.97 o 
   2 -15   6       12.96       62.51     33.57 o 
   3 -15   6     2821.69     2686.30    103.90 o 
   4 -15   6     3039.79     3146.76    100.05 o 
   5 -15   6      154.01      109.14     33.23 o 
   6 -15   6      179.19      208.54     34.60 o 
   7 -15   6      262.77      195.00     48.66 o 
   8 -15   6      813.06      935.33    118.97 o 
   9 -15   6     1358.36     1423.16    142.15 o 
  10 -15   6        1.46       23.79     60.92 o 
  11 -15   6     1169.78     1156.32    138.53 o 
  12 -15   6     1184.36     1300.61    150.17 o 
  13 -15   6       11.93       60.50     76.18 o 
  -9 -14   6     3547.71     3963.90    257.42 o 
  -8 -14   6     1931.14     2065.20    111.57 o 
  -7 -14   6        1.37      -10.09     78.12 o 
  -6 -14   6      815.26      751.55    108.81 o 
  -5 -14   6      146.67       70.27     46.09 o 
  -4 -14   6     1163.14     1084.73     68.13 o 
  -3 -14   6     1351.70     1306.66     70.73 o 
  -2 -14   6     1304.66     1295.25    103.65 o 
  -1 -14   6      182.15      162.88     38.06 o 
   0 -14   6       85.88       75.89     28.17 o 
   1 -14   6     1381.41     1235.86     86.55 o 
   2 -14   6     6262.10     6172.70    152.30 o 
   3 -14   6     1663.92     1844.59     98.34 o 
   4 -14   6       26.13       22.54     28.20 o 
   5 -14   6        3.11        5.51     24.48 o 
   6 -14   6       25.71       43.12     26.45 o 
   7 -14   6      323.31      346.35     97.70 o 
   8 -14   6      719.94      881.05    110.83 o 
   9 -14   6       10.98       48.57     50.80 o 
  10 -14   6       78.78      -39.67     51.05 o 
  11 -14   6      432.53      554.76    103.90 o 
  12 -14   6      736.62     1062.78    130.69 o 
  13 -14   6     1059.43     1452.86    155.00 o 
  14 -14   6       73.48      149.55     83.38 o 
 -10 -13   6      946.29     1017.11    149.41 o 
  -9 -13   6      683.13      493.60    125.88 o 
  -8 -13   6        1.41      -43.72     43.72 o 
  -7 -13   6      215.75      227.11     71.69 o 
  -6 -13   6     2546.46     2595.05    128.75 o 
  -5 -13   6      552.16      549.72     53.61 o 
  -4 -13   6      261.35      350.14     49.86 o 
  -3 -13   6       15.72       54.91     28.44 o 
  -2 -13   6        9.73       11.37     24.31 o 
  -1 -13   6       24.15       17.03     23.66 o 
   0 -13   6       31.82       37.93     20.26 o 
   1 -13   6     4201.91     3863.09     95.45 o 
   2 -13   6     3317.18     3115.16    157.52 o 
   3 -13   6        0.01       41.66     33.37 o 
   4 -13   6      599.91      669.75     46.63 o 
   5 -13   6     2111.37     2038.94     77.34 o 
   6 -13   6      499.01      546.29     41.39 o 
   7 -13   6      465.73      486.84    132.65 o 
   8 -13   6      646.90      543.92     89.71 o 
   9 -13   6       10.21      -40.72     43.53 o 
  10 -13   6       20.94      -33.31     42.78 o 
  11 -13   6      206.49      351.47     85.87 o 
  12 -13   6     2456.14     2591.07    184.82 o 
  13 -13   6      940.15      781.51    118.80 o 
  14 -13   6      267.74      266.12     88.28 o 
  15 -13   6      497.88      509.69    112.71 o 
 -12 -12   6        1.29       12.60     59.22 o 
 -11 -12   6      136.26       87.56     62.62 o 
 -10 -12   6      276.17      259.47     54.28 o 
  -9 -12   6       98.22      114.39     49.07 o 
  -8 -12   6       44.50       59.32     33.68 o 
  -7 -12   6       88.00       72.07     52.65 o 
  -6 -12   6     5345.97     5303.87    133.93 o 
  -5 -12   6     7432.51     7188.09    207.40 o 
  -4 -12   6     4339.75     4255.35    125.31 o 
  -3 -12   6     3771.79     3754.12    108.14 o 
  -2 -12   6       73.47       85.78     25.40 o 
  -1 -12   6       64.19       54.63     21.25 o 
   0 -12   6     2565.68     2523.36     98.26 o 
   1 -12   6      543.77      622.64     44.95 o 
   2 -12   6       65.45      101.36     22.27 o 
   3 -12   6      286.65      262.67     32.77 o 
   4 -12   6        0.39       24.75     18.95 o 
   5 -12   6     1863.24     1804.64     55.89 o 
   6 -12   6     9573.71     9723.82    158.12 o 
   7 -12   6     4448.84     4823.02    219.12 o 
   8 -12   6     1311.62     1341.13    120.37 o 
   9 -12   6      120.89      196.19     69.93 o 
  10 -12   6      357.84      345.16     81.91 o 
  11 -12   6      247.53      151.42     69.57 o 
  12 -12   6       14.54       65.63     59.79 o 
  13 -12   6      314.64      377.83     90.35 o 
  14 -12   6       22.65      153.20     75.38 o 
  15 -12   6      201.82      340.28     97.68 o 
 -12 -11   6      407.15      300.61     73.71 o 
 -11 -11   6        2.11       49.84     57.21 o 
 -10 -11   6      220.67      101.89     50.45 o 
  -9 -11   6      290.17      238.71     68.44 o 
  -8 -11   6     2497.42     2545.79     93.64 o 
  -7 -11   6       86.70       68.40     44.25 o 
  -6 -11   6      607.45      672.88     40.02 o 
  -5 -11   6      795.02      860.49     83.05 o 
  -4 -11   6     1094.57     1105.17     64.72 o 
  -3 -11   6        9.54        9.11     22.43 o 
  -2 -11   6     1097.77      923.27     43.74 o 
  -1 -11   6     1375.63     1263.98     43.10 o 
   0 -11   6     1583.20     1630.01     47.13 o 
   1 -11   6        8.79      -13.91     16.00 o 
   2 -11   6     2003.78     1981.56     68.65 o 
   3 -11   6     3925.32     3977.64    100.59 o 
   4 -11   6      485.35      557.76     31.69 o 
   5 -11   6     2668.11     2812.94     76.14 o 
   6 -11   6    13987.32    13029.77    194.47 o 
   7 -11   6     3945.95     3987.28     99.25 o 
   8 -11   6      384.21      368.52     38.31 o 
   9 -11   6     1560.86     1479.54     67.46 o 
  10 -11   6      874.55      874.80    102.98 o 
  11 -11   6      476.75      244.74     72.70 o 
  12 -11   6      785.14      679.53    102.24 o 
  13 -11   6        1.28       -9.23     51.54 o 
  14 -11   6     1298.34     1346.37    141.39 o 
  15 -11   6      206.05      301.63     64.54 o 
  16 -11   6      207.25      242.78     89.16 o 
 -13 -10   6       85.93       58.63     59.14 o 
 -12 -10   6     1427.56     1454.73    119.78 o 
 -11 -10   6     1809.79     1613.63    124.69 o 
 -10 -10   6     1148.07     1143.24     79.99 o 
  -9 -10   6       48.86       16.92     41.31 o 
  -8 -10   6      491.72      416.29     41.90 o 
  -7 -10   6     1052.56     1070.01     54.91 o 
  -6 -10   6     2055.18     1971.59     63.96 o 
  -5 -10   6     1260.45     1340.29     58.45 o 
  -4 -10   6        3.25        0.65     16.26 o 
  -3 -10   6     1243.87     1252.56     50.07 o 
  -2 -10   6       18.32       31.73     17.42 o 
  -1 -10   6     6731.92     6454.74    102.69 o 
   0 -10   6     6288.85     5779.61    104.16 o 
   1 -10   6     9784.65     8976.52    148.88 o 
   2 -10   6     5433.33     5177.69     99.98 o 
   3 -10   6     1887.41     1816.63     49.71 o 
   4 -10   6     1604.84     1598.20     39.40 o 
   5 -10   6     1305.67     1266.09     48.95 o 
   6 -10   6       17.59       75.50     11.78 o 
   7 -10   6       44.05       25.77     20.07 o 
   8 -10   6      221.07      221.50     31.03 o 
   9 -10   6       14.68       25.29     18.55 o 
  10 -10   6      973.40     1058.11     75.56 o 
  11 -10   6      946.63     1124.71     93.63 o 
  12 -10   6      900.56     1003.80    119.77 o 
  13 -10   6      736.34      836.62     80.04 o 
  14 -10   6     1557.01     1533.92    106.29 o 
  15 -10   6      474.79      624.12     78.73 o 
  16 -10   6       35.49       73.09     72.61 o 
 -14  -9   6     1225.28     1134.61    110.16 o 
 -13  -9   6      109.33      114.65     48.52 o 
 -12  -9   6      821.42      714.94     68.61 o 
 -11  -9   6      115.63        4.64     41.27 o 
 -10  -9   6        5.20       34.04     33.54 o 
  -9  -9   6     2252.09     2379.01    142.21 o 
  -8  -9   6        1.93      -24.74     24.74 o 
  -7  -9   6     3499.13     3493.08    116.74 o 
  -6  -9   6     1355.49     1339.67     42.96 o 
  -5  -9   6      855.14      863.92     39.01 o 
  -4  -9   6    12378.10    11413.91    152.81 o 
  -3  -9   6    16001.47    15544.26    193.15 o 
  -2  -9   6       56.80      144.78     20.03 o 
  -1  -9   6     8522.60     8088.33    117.19 o 
   0  -9   6     3979.25     3903.55     79.17 o 
   1  -9   6      683.54      834.82     34.01 o 
   2  -9   6     4462.58     4118.96     73.71 o 
   3  -9   6      215.74      241.58     17.59 o 
   4  -9   6     1309.38     1250.39     32.88 o 
   5  -9   6     2465.69     2482.19     37.60 o 
   6  -9   6      346.75      441.52     16.72 o 
   7  -9   6     3381.66     3094.69     78.10 o 
   8  -9   6     5000.68     5019.09    129.91 o 
   9  -9   6      655.26      643.61     37.61 o 
  10  -9   6     3036.37     3078.36     85.88 o 
  11  -9   6     2853.89     2754.72    137.76 o 
  12  -9   6        0.50        8.06     34.34 o 
  13  -9   6       41.59       94.17     64.62 o 
  14  -9   6       39.24       18.11     42.58 o 
  15  -9   6      328.68      353.16     66.28 o 
  16  -9   6      438.58      474.17    109.67 o 
 -14  -8   6     1078.84      908.68    106.42 o 
 -13  -8   6     2119.00     2070.66    241.14 o 
 -12  -8   6     1609.21     1793.02     96.04 o 
 -11  -8   6      206.07       97.08     43.58 o 
 -10  -8   6      152.66      124.97     36.14 o 
  -9  -8   6       22.12       -5.18     19.86 o 
  -8  -8   6        0.83       -5.74     18.69 o 
  -7  -8   6       71.48       65.70     17.36 o 
  -6  -8   6     2444.64     2296.20     49.24 o 
  -5  -8   6     4739.44     4675.86     76.86 o 
  -4  -8   6     4948.64     4983.75     75.51 o 
  -3  -8   6     8539.27     8669.37    108.94 o 
  -2  -8   6     1756.60     1817.43     60.12 o 
  -1  -8   6     1004.87      883.82     34.09 o 
   0  -8   6      714.04      717.52     19.77 o 
   1  -8   6      160.17      210.75     16.13 o 
   2  -8   6      738.59      782.26     20.57 o 
   3  -8   6     1902.01     1858.97     33.17 o 
   4  -8   6      578.90      585.16     16.69 o 
   5  -8   6     1020.48      974.57     18.84 o 
   6  -8   6     5270.20     5277.50     67.96 o 
   7  -8   6     2876.11     2858.52     93.71 o 
   8  -8   6     7193.15     7502.20    146.28 o 
   9  -8   6     3592.89     3624.62    102.30 o 
  10  -8   6       21.41       95.76     23.12 o 
  11  -8   6      118.12       85.24     38.55 o 
  12  -8   6        1.83      -29.78     31.06 o 
  13  -8   6        5.35       -9.40     35.30 o 
  14  -8   6       28.93       13.37     40.19 o 
  15  -8   6      502.10      561.33    114.22 o 
  16  -8   6      274.98      239.85     91.36 o 
 -15  -7   6      549.87      523.21     92.84 o 
 -14  -7   6      496.53      424.67     61.39 o 
 -13  -7   6     1047.94      927.85    101.44 o 
 -12  -7   6       60.75       47.75     40.20 o 
 -11  -7   6     2079.06     1960.10     76.64 o 
 -10  -7   6     2499.81     2442.58     72.72 o 
  -9  -7   6     2893.84     2830.02     74.43 o 
  -8  -7   6       10.71      -14.16     14.16 o 
  -7  -7   6     1303.61     1236.90     35.06 o 
  -6  -7   6      465.49      387.72     23.92 o 
  -5  -7   6     4148.03     3879.68     59.68 o 
  -4  -7   6      745.60      692.91     24.25 o 
  -3  -7   6     1204.45     1214.10     26.81 o 
  -2  -7   6     4569.70     4632.02     52.18 o 
  -1  -7   6        4.77       12.73      8.91 o 
   0  -7   6     5311.32     5278.40     63.76 o 
   1  -7   6    11212.42    10817.22    129.49 o 
   2  -7   6     2007.84     1726.70     32.38 o 
   3  -7   6      905.74      975.42     20.78 o 
   4  -7   6       11.27       21.65      7.39 o 
   5  -7   6      640.85      705.82     15.67 o 
   6  -7   6     1148.15     1153.93     23.99 o 
   7  -7   6      178.33      185.55     14.54 o 
   8  -7   6     3159.54     3107.91     78.44 o 
   9  -7   6     7486.54     7313.64    146.85 o 
  10  -7   6      373.05      401.05     37.04 o 
  11  -7   6     2503.73     2627.69    138.17 o 
  12  -7   6     1335.10     1467.62     91.95 o 
  13  -7   6     1498.03     1558.38     98.76 o 
  14  -7   6      263.90      256.81     56.09 o 
  15  -7   6     1601.66     1588.79    110.68 o 
  16  -7   6        9.68        7.33     65.26 o 
  17  -7   6      158.27      192.39     89.44 o 
 -15  -6   6      128.26      104.41     71.28 o 
 -14  -6   6        0.38       -1.85     64.95 o 
 -13  -6   6        2.47       -6.26     30.28 o 
 -12  -6   6       94.58       51.84     36.22 o 
 -11  -6   6       23.90        9.45     41.68 o 
 -10  -6   6     2384.33     2397.38     58.11 o 
  -9  -6   6     5995.50     5992.66     94.31 o 
  -8  -6   6     6393.99     6380.66     95.66 o 
  -7  -6   6      198.92      155.70     14.52 o 
  -6  -6   6      536.34      483.56     24.38 o 
  -5  -6   6     1462.51     1695.80     41.43 o 
  -4  -6   6     2216.27     2345.67     32.84 o 
  -3  -6   6      150.77      116.71     11.18 o 
  -2  -6   6      136.27      182.45      9.28 o 
  -1  -6   6      234.06      340.29     12.15 o 
   0  -6   6     3344.68     3531.44     46.46 o 
   1  -6   6    18831.44    19382.52    193.97 o 
   2  -6   6    18426.92    18628.95    171.69 o 
   3  -6   6     9757.03     9460.11     89.05 o 
   4  -6   6     9816.15     9137.32     98.61 o 
   5  -6   6     5621.22     5108.71     52.94 o 
   6  -6   6       81.95       82.89      8.83 o 
   7  -6   6      925.41      961.69     25.60 o 
   8  -6   6      713.09      662.01     22.28 o 
   9  -6   6      997.54      936.33     43.64 o 
  10  -6   6      486.30      460.14     64.24 o 
  11  -6   6     4101.16     4114.70    108.37 o 
  12  -6   6     1749.07     1762.45     97.43 o 
  13  -6   6     1392.11     1584.04     99.37 o 
  14  -6   6       65.89      103.84     45.89 o 
  15  -6   6       43.63       34.07     44.62 o 
  16  -6   6      595.36      895.27    137.71 o 
  17  -6   6      222.30      288.16     97.62 o 
 -16  -5   6      848.47      746.25     89.66 o 
 -15  -5   6        2.06        8.80     44.68 o 
 -14  -5   6      100.26       60.39     32.80 o 
 -13  -5   6     2156.24     2130.12     83.89 o 
 -12  -5   6     5123.07     5287.64    113.59 o 
 -11  -5   6     1050.37     1000.33     43.14 o 
 -10  -5   6        7.92      -16.25     16.25 o 
  -9  -5   6     3616.21     3742.43     69.46 o 
  -8  -5   6     3590.01     3466.72     92.47 o 
  -7  -5   6     3133.58     3015.80     51.88 o 
  -6  -5   6     9327.49     8970.50     99.67 o 
  -5  -5   6     1324.65     1330.79     24.79 o 
  -4  -5   6      282.21      273.90     12.00 o 
  -3  -5   6     2448.63     2504.96     30.69 o 
  -2  -5   6     1709.70     1535.93     23.27 o 
  -1  -5   6    37690.91    37833.66    318.03 o 
   0  -5   6    16672.63    16596.04    155.76 o 
   1  -5   6     2655.43     2812.35     44.53 o 
   2  -5   6    24814.18    26292.62    249.06 o 
   3  -5   6     7914.84     7112.15     86.51 o 
   4  -5   6        3.48       24.02      5.98 o 
   5  -5   6    16290.38    16221.73    139.49 o 
   6  -5   6     6979.22     7465.25     75.73 o 
   7  -5   6      510.38      648.50     23.42 o 
   8  -5   6     2220.71     2226.68     50.69 o 
   9  -5   6     2141.91     2115.77     63.27 o 
  10  -5   6      546.24      556.22     31.64 o 
  11  -5   6     1971.21     1920.64     48.51 o 
  12  -5   6       12.11       14.82     33.22 o 
  13  -5   6     3369.55     3251.10    136.85 o 
  14  -5   6     1845.53     1805.73    107.87 o 
  15  -5   6       13.61       20.83     30.61 o 
  16  -5   6       42.16       64.08     35.93 o 
  17  -5   6      166.14      153.21     82.35 o 
 -16  -4   6      320.06      342.63     84.15 o 
 -15  -4   6      536.27      581.35     45.50 o 
 -14  -4   6      695.91      629.24     46.45 o 
 -13  -4   6      968.41      950.36     55.86 o 
 -12  -4   6       14.80       33.47     18.76 o 
 -11  -4   6     2146.34     2030.45     48.21 o 
 -10  -4   6      281.81      253.21     19.88 o 
  -9  -4   6        7.05       -5.98     11.96 o 
  -8  -4   6      884.50      803.92     28.62 o 
  -7  -4   6      270.40      238.23     17.79 o 
  -6  -4   6      515.40      579.83     18.03 o 
  -5  -4   6     5916.60     6920.40     68.58 o 
  -4  -4   6     3182.23     3103.55     33.85 o 
  -3  -4   6    14298.43    14488.43    114.43 o 
  -2  -4   6    10975.15    10504.94     89.79 o 
  -1  -4   6    14117.42    14231.04    144.40 o 
   0  -4   6     2573.96     2876.49     39.32 o 
   1  -4   6      908.37      951.98     19.36 o 
   2  -4   6      817.91      695.09     17.88 o 
   3  -4   6     2230.19     2516.46     30.62 o 
   4  -4   6     1599.05     1633.82     22.02 o 
   5  -4   6    16763.11    17816.87    161.26 o 
   6  -4   6     3289.41     3417.48     45.00 o 
   7  -4   6      409.17      432.68     20.24 o 
   8  -4   6     3272.78     3205.12     66.03 o 
   9  -4   6     7038.62     7282.75    120.54 o 
  10  -4   6     4868.29     4926.28     93.53 o 
  11  -4   6     5395.93     5335.84    103.81 o 
  12  -4   6      280.11      256.67     28.81 o 
  13  -4   6      377.64      334.82     29.65 o 
  14  -4   6       20.22       -4.63     39.72 o 
  15  -4   6      317.62      312.17     63.80 o 
  16  -4   6      841.34      935.88    134.48 o 
  17  -4   6      624.47      660.16    126.28 o 
 -17  -3   6      398.44      459.44    109.96 o 
 -16  -3   6      219.79      260.85     59.12 o 
 -15  -3   6      184.59      135.97     35.14 o 
 -14  -3   6      990.64      943.23     61.20 o 
 -13  -3   6     1123.33     1176.13     55.73 o 
 -12  -3   6      541.78      518.82     38.47 o 
 -11  -3   6      926.88      839.54     31.76 o 
 -10  -3   6     1692.02     1646.87     88.56 o 
  -9  -3   6     1288.63     1308.28     32.48 o 
  -8  -3   6     9839.60     9629.72    104.41 o 
  -7  -3   6    15973.76    15774.00    136.44 o 
  -6  -3   6    11316.95    11241.92    102.62 o 
  -5  -3   6       80.50      150.41      9.50 o 
  -4  -3   6     3044.49     3109.22     44.09 o 
  -3  -3   6      293.68      349.93     12.79 o 
  -2  -3   6      605.57      444.05     14.23 o 
  -1  -3   6     3723.37     3364.94     41.58 o 
   0  -3   6        1.61       48.48      6.62 o 
   1  -3   6    16468.07    17059.99    178.72 o 
   2  -3   6     2525.92     2412.14     30.08 o 
   3  -3   6    14930.43    14016.84    130.34 o 
   4  -3   6    24044.19    23606.46    228.17 o 
   5  -3   6     1694.61     1671.73     32.52 o 
   6  -3   6     1978.61     2192.56     57.23 o 
   7  -3   6     4799.03     4874.29     99.52 o 
   8  -3   6      442.61      386.02     24.94 o 
   9  -3   6       69.39      116.59     18.28 o 
  10  -3   6      717.18      663.30     38.45 o 
  11  -3   6     2531.22     2384.20     84.10 o 
  12  -3   6     1242.31     1230.87     56.09 o 
  13  -3   6      320.53      250.81     32.35 o 
  14  -3   6     1801.78     1799.23     84.78 o 
  15  -3   6      356.90      392.00     35.52 o 
  16  -3   6       56.57       83.19     66.78 o 
  17  -3   6      625.01      570.29    113.86 o 
 -17  -2   6      175.80      184.79     90.70 o 
 -16  -2   6       11.06       73.14     99.99 o 
 -15  -2   6      134.19      110.75     32.75 o 
 -14  -2   6       38.74       11.80     27.26 o 
 -13  -2   6        7.30       13.94     21.51 o 
 -12  -2   6       32.35       33.21     20.66 o 
 -11  -2   6      481.63      512.17     28.76 o 
 -10  -2   6       18.44       -6.53     12.06 o 
  -9  -2   6     3537.37     3342.75     67.89 o 
  -8  -2   6     3919.97     4024.94     64.52 o 
  -7  -2   6     4878.78     5063.36     60.37 o 
  -6  -2   6     5965.14     6214.86     70.80 o 
  -5  -2   6     2444.08     2964.65     37.31 o 
  -4  -2   6     1495.56     1768.30     24.26 o 
  -3  -2   6     4290.37     4465.88     48.20 o 
  -2  -2   6     2647.53     3273.63     40.55 o 
  -1  -2   6     2556.83     2884.44     36.64 o 
   0  -2   6     2418.56     2726.46     32.37 o 
   1  -2   6     4487.19     4511.15     46.30 o 
   2  -2   6     4038.60     3928.54     40.68 o 
   3  -2   6    16694.69    16682.97    201.64 o 
   4  -2   6    17953.21    19252.96    207.68 o 
   5  -2   6     2369.21     2291.89     37.42 o 
   6  -2   6        1.65       15.44      8.81 o 
   7  -2   6      199.39      163.25     18.78 o 
   8  -2   6       98.63       95.23     23.20 o 
   9  -2   6      850.94      847.54     37.15 o 
  10  -2   6        1.04       16.42     16.90 o 
  11  -2   6      772.21      717.96     45.31 o 
  12  -2   6      258.70      261.93     34.41 o 
  13  -2   6     2477.68     2548.15    113.49 o 
  14  -2   6     3139.61     3222.88     88.18 o 
  15  -2   6     2699.78     2758.14    117.30 o 
  16  -2   6      148.35      123.05     58.71 o 
  17  -2   6      276.56      314.77     96.64 o 
 -17  -1   6      209.53      182.50     89.10 o 
 -16  -1   6       53.85       35.11     25.56 o 
 -15  -1   6     1148.79     1253.24     69.68 o 
 -14  -1   6     7209.21     7335.00    248.65 o 
 -13  -1   6     4667.38     4767.98    110.11 o 
 -12  -1   6      326.28      302.04     51.38 o 
 -11  -1   6       60.68       31.38     15.73 o 
 -10  -1   6      864.02      861.58     33.28 o 
  -9  -1   6     1048.67     1002.98     53.53 o 
  -8  -1   6      620.84      704.71     23.69 o 
  -7  -1   6     3076.72     3214.13     42.38 o 
  -6  -1   6     5814.90     5702.99     59.83 o 
  -5  -1   6     1364.53     1797.83     24.28 o 
  -4  -1   6    24235.77    24163.67    194.87 o 
  -3  -1   6    16720.95    16439.50    153.88 o 
  -2  -1   6    51849.01    56363.42    469.33 o 
  -1  -1   6     2801.32     2923.91     34.23 o 
   0  -1   6      172.73      282.02      9.39 o 
   1  -1   6     5744.94     6299.24     57.10 o 
   2  -1   6    15829.96    15313.80    205.66 o 
   3  -1   6      407.48      443.90     14.95 o 
   4  -1   6     1690.29     2019.67     36.16 o 
   5  -1   6    11788.57    12035.71    140.40 o 
   6  -1   6     3713.41     3775.21     46.78 o 
   7  -1   6     6789.08     6650.58     89.30 o 
   8  -1   6    15129.94    15153.11    218.82 o 
   9  -1   6     3666.69     3510.31     86.36 o 
  10  -1   6      588.73      526.78     44.31 o 
  11  -1   6      321.86      408.09     64.83 o 
  12  -1   6      214.58      179.09     55.45 o 
  13  -1   6      404.60      398.21     37.57 o 
  14  -1   6       13.38       69.82     25.99 o 
  15  -1   6      399.10      377.47     64.71 o 
  16  -1   6      424.03      173.35     84.71 o 
 -18   0   6      201.93      123.38     82.91 o 
 -17   0   6      425.04      414.75    103.31 o 
 -16   0   6      192.19      117.79     44.37 o 
 -15   0   6        1.34      -25.66     27.43 o 
 -14   0   6     3828.55     3831.40    106.98 o 
 -13   0   6     2023.97     2024.42     64.85 o 
 -12   0   6      236.14      236.89     27.76 o 
 -11   0   6      837.26      807.81     32.33 o 
 -10   0   6     1765.91     1547.76     40.89 o 
  -9   0   6      608.27      587.38     26.94 o 
  -8   0   6       10.19        9.75      9.71 o 
  -7   0   6     2075.87     1971.96     32.16 o 
  -6   0   6     1172.59     1189.45     20.61 o 
  -5   0   6     2657.94     2706.66     33.27 o 
  -4   0   6     8768.65     8606.53     73.18 o 
  -3   0   6     9097.97     9944.66     91.29 o 
  -2   0   6    13436.86    14268.82    163.16 o 
  -1   0   6     1741.75     1823.26     23.14 o 
   0   0   6     2632.55     2538.04     27.31 o 
   1   0   6    16373.73    17020.27    131.99 o 
   2   0   6    22194.84    24703.47    195.95 o 
   3   0   6      701.44      945.56     16.55 o 
   4   0   6      495.15      332.99     10.96 o 
   5   0   6     3782.19     3627.97     51.72 o 
   6   0   6      976.69      836.88     21.77 o 
   7   0   6    11221.99    11013.45    120.57 o 
   8   0   6    14229.79    14464.00    213.03 o 
   9   0   6     2395.61     2439.81     65.53 o 
  10   0   6       65.20       38.16     23.57 o 
  11   0   6      472.04      443.43     41.46 o 
  12   0   6     1320.65     1314.01     57.22 o 
  13   0   6     2488.08     2597.39    116.51 o 
  14   0   6     1628.41     1708.27     73.22 o 
  15   0   6       72.53       94.66     28.17 o 
  16   0   6     1361.30     1354.24    161.65 o 
 -18   1   6       30.16       75.14     72.58 o 
 -17   1   6     1419.72     1411.93    104.44 o 
 -16   1   6     3658.04     3350.96    150.50 o 
 -15   1   6     3341.35     3465.40    184.90 o 
 -14   1   6        0.83        8.62     23.56 o 
 -13   1   6     2870.30     2924.47     81.13 o 
 -12   1   6       37.38       36.39     21.75 o 
 -11   1   6     1013.37      969.37     40.13 o 
 -10   1   6     8984.20     9140.66    118.90 o 
  -9   1   6    10409.87     9968.56    124.86 o 
  -8   1   6      173.32      137.27     12.22 o 
  -7   1   6     1219.54     1179.42     21.28 o 
  -6   1   6     8013.89     8199.39     72.83 o 
  -5   1   6    25367.92    25938.87    207.05 o 
  -4   1   6    29848.99    30494.12    239.77 o 
  -3   1   6      405.98      528.56     17.77 o 
  -2   1   6    69270.02    72238.19    711.24 o 
  -1   1   6    15405.85    15722.42    129.05 o 
   0   1   6     1385.23     1567.91     21.41 o 
   1   1   6     3619.43     3744.06     36.95 o 
   2   1   6     8767.89     8220.96     82.96 o 
   3   1   6    11047.76    12044.33    110.56 o 
   4   1   6       84.86      154.15      9.44 o 
   5   1   6     1794.75     1794.16     28.41 o 
   6   1   6     3610.48     3707.11     47.09 o 
   7   1   6     1861.44     1856.40     34.35 o 
   8   1   6      189.82      243.64     22.61 o 
   9   1   6     2012.74     1941.90     73.24 o 
  10   1   6     2598.91     2452.15     70.65 o 
  11   1   6      362.05      355.92     34.39 o 
  12   1   6     1360.29     1425.33     60.19 o 
  13   1   6      251.58      313.94     36.92 o 
  14   1   6       75.67       85.76     26.38 o 
  15   1   6        8.49      -30.04     36.31 o 
  16   1   6      341.10      334.57    103.82 o 
 -18   2   6      137.64      139.34     78.75 o 
 -17   2   6      226.85      225.19     49.31 o 
 -16   2   6       52.17       62.86     35.65 o 
 -15   2   6      160.64      142.67     49.19 o 
 -14   2   6      214.70      212.78     34.02 o 
 -13   2   6     2106.37     2020.26     64.09 o 
 -12   2   6       10.56      -13.53     13.53 o 
 -11   2   6      159.97      139.56     17.12 o 
 -10   2   6     1171.54     1067.19     31.92 o 
  -9   2   6      291.68      264.17     16.81 o 
  -8   2   6     1648.06     1781.98     28.77 o 
  -7   2   6      134.34      103.31      8.25 o 
  -6   2   6    20489.60    20144.49    157.01 o 
  -5   2   6     9923.84     9273.15     78.73 o 
  -4   2   6     5659.44     5262.98     50.40 o 
  -3   2   6     1027.21     1189.96     19.24 o 
  -2   2   6    32515.81    34906.48    305.54 o 
  -1   2   6    13860.12    13968.02    111.22 o 
   0   2   6     2067.72     1787.06     22.40 o 
   1   2   6     5376.04     5321.46     52.13 o 
   2   2   6     8222.35     8812.54     84.70 o 
   3   2   6      343.14      501.95     13.53 o 
   4   2   6     1178.95     1395.74     23.03 o 
   5   2   6     4450.01     4538.26     49.45 o 
   6   2   6    23323.73    23761.33    220.07 o 
   7   2   6     4145.37     4615.54     99.15 o 
   8   2   6       34.77        9.11     15.12 o 
   9   2   6     3637.33     3514.64     73.54 o 
  10   2   6     1286.56     1205.01     41.79 o 
  11   2   6      545.25      521.37     35.24 o 
  12   2   6     3360.77     3395.46     82.00 o 
  13   2   6      547.82      539.79     39.75 o 
  14   2   6      753.52      760.69     51.22 o 
  15   2   6       11.22       27.47     42.03 o 
  16   2   6     1221.30     1210.30    156.46 o 
 -18   3   6       23.86      100.82     65.73 o 
 -17   3   6     1810.73     1883.29    114.41 o 
 -16   3   6      733.63      799.63     81.87 o 
 -15   3   6        3.53       -9.61     35.05 o 
 -14   3   6        3.70        5.93     24.34 o 
 -13   3   6     1386.09     1352.46     85.36 o 
 -12   3   6     6009.80     5742.46    114.73 o 
 -11   3   6    12330.67    12001.16    167.45 o 
 -10   3   6     4233.36     4245.12     85.46 o 
  -9   3   6      886.92      785.56     22.35 o 
  -8   3   6      359.05      341.11     16.38 o 
  -7   3   6       58.98      112.28      8.21 o 
  -6   3   6     1696.68     1635.83     25.31 o 
  -5   3   6    12508.34    12994.91    105.61 o 
  -4   3   6     5897.90     6286.82     59.83 o 
  -3   3   6       26.08       64.16      6.06 o 
  -2   3   6    13997.99    14430.25    135.01 o 
  -1   3   6    29882.68    30675.12    244.44 o 
   0   3   6    20692.13    21326.23    232.98 o 
   1   3   6    10277.18    10110.19    134.49 o 
   2   3   6     1701.36     1719.83     27.75 o 
   3   3   6       24.49       97.77      8.48 o 
   4   3   6      201.06      220.33     11.58 o 
   5   3   6      372.55      349.76     14.54 o 
   6   3   6       14.02       16.57     13.04 o 
   7   3   6     1317.30     1255.42     36.75 o 
   8   3   6      221.04      167.79     21.59 o 
   9   3   6      452.56      407.91     27.06 o 
  10   3   6     3239.74     3240.03     68.84 o 
  11   3   6     1276.99     1417.28     60.93 o 
  12   3   6       62.67       97.57     26.67 o 
  13   3   6        2.63       14.83     24.51 o 
  14   3   6      507.13      400.31     42.08 o 
  15   3   6      273.70      276.33     48.71 o 
 -18   4   6       17.28      106.15     68.91 o 
 -17   4   6      505.42      468.83    133.61 o 
 -16   4   6      149.34      105.93     69.36 o 
 -15   4   6      465.01      445.81     64.94 o 
 -14   4   6      430.30      454.44     62.89 o 
 -13   4   6      243.53      254.05     50.86 o 
 -12   4   6     2461.90     2551.36    121.62 o 
 -11   4   6     5593.56     5425.60     92.64 o 
 -10   4   6      569.90      532.63     27.73 o 
  -9   4   6     1134.57     1211.50     36.84 o 
  -8   4   6     1841.68     2070.67     33.49 o 
  -7   4   6     1052.56      969.11     21.45 o 
  -6   4   6     1465.18     1361.94     24.21 o 
  -5   4   6      829.02      773.43     16.45 o 
  -4   4   6     1971.42     2010.33     24.45 o 
  -3   4   6     5205.80     5355.29     46.85 o 
  -2   4   6    16366.33    15649.90    146.34 o 
  -1   4   6    16566.57    16286.83    143.92 o 
   0   4   6    10214.25     9374.76     95.45 o 
   1   4   6     1757.31     1883.32     28.24 o 
   2   4   6     2572.06     2464.12     32.23 o 
   3   4   6     2115.54     2198.57     33.06 o 
   4   4   6     5099.59     5229.64     57.01 o 
   5   4   6     2414.19     2537.30     37.27 o 
   6   4   6       19.45       31.51     11.81 o 
   7   4   6       11.21       18.68      9.39 o 
   8   4   6     1429.90     1369.90     42.15 o 
   9   4   6     1203.27     1202.62     41.93 o 
  10   4   6    11875.03    12093.06    168.65 o 
  11   4   6     5124.12     5186.26    103.94 o 
  12   4   6      229.61      212.67     31.20 o 
  13   4   6       56.25       90.78     27.97 o 
  14   4   6      501.14      511.54     69.37 o 
  15   4   6       56.03      109.08     53.98 o 
 -18   5   6     1406.69     1167.75    147.48 o 
 -17   5   6     1045.93     1060.14     92.85 o 
 -16   5   6      128.97       91.72     47.65 o 
 -15   5   6      331.17      335.80     83.26 o 
 -14   5   6      384.52      332.18    120.48 o 
 -13   5   6     1458.24     1538.62     91.17 o 
 -12   5   6      622.04      555.64     34.11 o 
 -11   5   6     1140.15     1155.23     48.20 o 
 -10   5   6      379.07      457.58     32.39 o 
  -9   5   6      552.06      494.94     27.45 o 
  -8   5   6     4044.17     4114.89     51.47 o 
  -7   5   6    23057.63    22349.60    185.90 o 
  -6   5   6    15726.40    15531.91    127.78 o 
  -5   5   6     1731.07     1750.21     25.73 o 
  -4   5   6     3373.55     3340.95     46.66 o 
  -3   5   6       94.30       92.15      7.41 o 
  -2   5   6       26.16       50.08      5.49 o 
  -1   5   6     4268.91     4492.76     50.66 o 
   0   5   6      670.10      733.62     18.40 o 
   1   5   6     5966.11     6426.91     56.56 o 
   2   5   6      362.59      417.71     13.53 o 
   3   5   6     2597.33     2477.32     31.70 o 
   4   5   6     6897.12     6928.64     64.27 o 
   5   5   6    16298.10    16373.82    157.96 o 
   6   5   6     2675.17     2626.24     41.98 o 
   7   5   6       28.00       34.77     13.42 o 
   8   5   6      623.12      557.15     30.29 o 
   9   5   6      113.28      146.52     25.76 o 
  10   5   6      548.75      583.65     37.51 o 
  11   5   6       83.13      102.32     30.84 o 
  12   5   6       61.58       58.85     31.04 o 
  13   5   6      314.55      328.25     41.70 o 
  14   5   6      248.17      104.00     52.85 o 
  15   5   6      711.28      839.13     85.48 o 
 -18   6   6      316.97      343.03    102.19 o 
 -17   6   6      168.76      172.71     75.82 o 
 -16   6   6        7.87       26.02     49.29 o 
 -15   6   6       80.41       55.43     41.60 o 
 -14   6   6      118.80       81.01     41.07 o 
 -13   6   6      511.62      435.36     67.10 o 
 -12   6   6       19.05       14.76     30.03 o 
 -11   6   6     4213.14     3929.73    105.34 o 
 -10   6   6     4281.47     4403.05     92.63 o 
  -9   6   6     3825.05     3777.40     80.07 o 
  -8   6   6     3195.81     2984.12     47.55 o 
  -7   6   6    12470.34    11609.28    103.03 o 
  -6   6   6     2298.83     2362.11     32.93 o 
  -5   6   6      925.29     1027.89     18.95 o 
  -4   6   6       47.50       65.24      5.98 o 
  -3   6   6     8258.47     8551.63     78.58 o 
  -2   6   6     7009.10     6512.69     63.20 o 
  -1   6   6     1420.12     1512.42     31.24 o 
   0   6   6     7734.24     7818.58     94.75 o 
   1   6   6    25736.09    25717.32    210.42 o 
   2   6   6     1565.80     1512.67     28.96 o 
   3   6   6    11091.05    10609.81     85.56 o 
   4   6   6     4967.38     5028.54     53.48 o 
   5   6   6    11072.80    11391.46    108.39 o 
   6   6   6      233.21      182.62     19.67 o 
   7   6   6     1667.02     1605.78     43.73 o 
   8   6   6     1253.43     1227.28     81.66 o 
   9   6   6     2839.54     2930.49     90.24 o 
  10   6   6       78.21       22.50     27.10 o 
  11   6   6        2.43      -13.17     37.10 o 
  12   6   6      753.63      715.46     53.12 o 
  13   6   6       96.61      108.20     39.84 o 
  14   6   6     1316.83     1402.20     92.09 o 
 -18   7   6      361.26      530.12    116.36 o 
 -17   7   6      487.36      471.87     74.52 o 
 -16   7   6      216.26      269.66     77.73 o 
 -15   7   6      382.40      361.56     63.99 o 
 -14   7   6     2717.91     2552.73    144.15 o 
 -13   7   6     2503.43     2415.11    247.93 o 
 -12   7   6     2164.56     2141.26     99.31 o 
 -11   7   6      335.07      332.73     36.67 o 
 -10   7   6      978.77     1018.92     45.08 o 
  -9   7   6    10152.58    10354.29    121.99 o 
  -8   7   6     4984.87     5142.12     71.92 o 
  -7   7   6      518.55      544.34     19.11 o 
  -6   7   6        2.10        4.77      6.17 o 
  -5   7   6      369.22      434.74     11.39 o 
  -4   7   6      125.77      190.96      7.80 o 
  -3   7   6     4863.66     4737.56     60.07 o 
  -2   7   6     2225.44     2115.65     33.95 o 
  -1   7   6     1425.18     1333.30     31.31 o 
   0   7   6     4329.46     4309.31     60.58 o 
   1   7   6    11799.35    11711.82    115.05 o 
   2   7   6     3782.13     4131.99     47.45 o 
   3   7   6     1553.81     1594.14     31.93 o 
   4   7   6       40.35       55.94     14.17 o 
   5   7   6      333.54      357.41     19.27 o 
   6   7   6       36.87       39.37     18.14 o 
   7   7   6     1613.02     1705.76     45.22 o 
   8   7   6      110.02       77.07     21.73 o 
   9   7   6       20.48       34.47     33.69 o 
  10   7   6      162.56      116.74     31.61 o 
  11   7   6      258.12      251.72     38.64 o 
  12   7   6      977.76      938.87     55.64 o 
  13   7   6      802.49      723.55     72.44 o 
  14   7   6      101.25       97.15     73.37 o 
 -18   8   6      114.45      131.38     57.99 o 
 -17   8   6     1702.60     1754.02    130.34 o 
 -16   8   6     1187.74     1188.12     97.22 o 
 -15   8   6      294.56      306.93     59.64 o 
 -14   8   6      560.46      684.64     71.21 o 
 -13   8   6       24.73      -32.17     33.67 o 
 -12   8   6      211.47      228.20     45.33 o 
 -11   8   6      464.52      378.52     38.77 o 
 -10   8   6      763.30      781.50     58.88 o 
  -9   8   6    10610.64    10812.92    128.62 o 
  -8   8   6     3203.71     3195.62     54.51 o 
  -7   8   6      230.53      236.20     16.84 o 
  -6   8   6    10507.41    10531.26    107.37 o 
  -5   8   6     8759.65     8958.38     77.11 o 
  -4   8   6      165.82      276.76     20.14 o 
  -3   8   6     2277.39     2135.55     35.05 o 
  -2   8   6     1846.26     1661.69     40.51 o 
  -1   8   6      651.37      596.06     25.81 o 
   0   8   6      153.80      162.57     16.10 o 
   1   8   6     1147.37     1004.89     33.25 o 
   2   8   6     9285.31     9085.76    105.77 o 
   3   8   6     2879.61     2800.75     49.48 o 
   4   8   6        1.38       24.91     12.47 o 
   5   8   6     4689.12     4572.90     85.42 o 
   6   8   6      675.96      684.17     43.55 o 
   7   8   6      727.93      770.24     45.98 o 
   8   8   6     1133.08     1204.74     80.78 o 
   9   8   6      460.51      419.38     74.82 o 
  10   8   6       52.76      102.33     54.68 o 
  11   8   6       40.30       49.03     37.14 o 
  12   8   6      777.22      897.64     66.53 o 
  13   8   6     2108.89     2212.40    153.82 o 
 -17   9   6      410.57      442.89     59.38 o 
 -16   9   6      813.10      757.71    107.61 o 
 -15   9   6     1458.04     1542.15    226.03 o 
 -14   9   6     2377.30     2421.81    118.34 o 
 -13   9   6     1251.65     1353.42     86.89 o 
 -12   9   6       22.10        6.45     24.65 o 
 -11   9   6       95.74       96.47     25.58 o 
 -10   9   6       78.35       69.78     17.56 o 
  -9   9   6      412.79      354.86     39.62 o 
  -8   9   6      775.51      691.00     26.50 o 
  -7   9   6     2325.86     2157.76     47.28 o 
  -6   9   6     4939.29     5030.82     67.98 o 
  -5   9   6    11222.85    10739.27    118.71 o 
  -4   9   6     8496.90     8564.75    110.00 o 
  -3   9   6     1561.12     1595.71     50.30 o 
  -2   9   6     1530.61     1424.68     43.75 o 
  -1   9   6     1607.43     1551.19     48.15 o 
   0   9   6       84.73       67.31     16.98 o 
   1   9   6      472.70      545.10     32.94 o 
   2   9   6     1485.67     1515.08     43.42 o 
   3   9   6       74.86       46.33     15.93 o 
   4   9   6     2909.41     2809.32     56.49 o 
   5   9   6     4128.87     4172.85     98.47 o 
   6   9   6     2094.16     2133.13     71.67 o 
   7   9   6     1998.93     2070.36     73.76 o 
   8   9   6     1391.04     1427.48     73.79 o 
   9   9   6        7.57        5.14     41.32 o 
  10   9   6      266.58      317.07     57.76 o 
  11   9   6       14.73       21.03     46.52 o 
  12   9   6       11.37       58.40     49.06 o 
 -17  10   6       11.89       45.06     40.95 o 
 -16  10   6      560.76      689.91     66.38 o 
 -15  10   6     1005.75     1105.38     74.40 o 
 -14  10   6      153.75       58.71     34.34 o 
 -13  10   6     1913.48     1846.36     97.20 o 
 -12  10   6     2342.80     2134.88     96.67 o 
 -11  10   6        7.20       27.37     21.11 o 
 -10  10   6      206.72       86.98     24.78 o 
  -9  10   6      689.80      658.85     39.58 o 
  -8  10   6     1782.57     1871.03     71.36 o 
  -7  10   6     1214.14     1189.37     36.81 o 
  -6  10   6      766.18      726.86     42.34 o 
  -5  10   6    12577.73    11937.57    163.83 o 
  -4  10   6     4295.75     3960.47     87.37 o 
  -3  10   6     2226.04     2170.72     69.92 o 
  -2  10   6      259.99      286.78     25.31 o 
  -1  10   6     6375.14     6170.17    104.73 o 
   0  10   6      929.51      987.58     35.17 o 
   1  10   6     2780.55     2646.30     57.33 o 
   2  10   6      326.17      319.19     25.62 o 
   3  10   6     2553.36     2480.01     58.26 o 
   4  10   6     1841.15     1787.57     62.54 o 
   5  10   6      179.66      203.42     27.22 o 
   6  10   6     5253.01     5480.54    121.99 o 
   7  10   6     5105.66     5051.27    119.75 o 
   8  10   6      778.94      739.77     78.25 o 
   9  10   6      817.68      889.67     96.74 o 
  10  10   6      408.45      374.66     83.61 o 
  11  10   6        0.59       61.92     48.81 o 
  12  10   6      487.15      516.91     87.57 o 
 -17  11   6      215.41      383.31     72.35 o 
 -16  11   6        8.32       66.77     51.19 o 
 -15  11   6      233.07      271.23     62.14 o 
 -14  11   6      585.67      647.17     72.47 o 
 -13  11   6      248.70      206.10     72.08 o 
 -12  11   6     1593.73     1803.94    142.37 o 
 -11  11   6     1426.47     1529.81    104.73 o 
 -10  11   6     3133.47     3150.70    137.16 o 
  -9  11   6     3063.52     3298.87    155.83 o 
  -8  11   6      781.11      760.60     30.75 o 
  -7  11   6      896.51      845.73     45.40 o 
  -6  11   6     3525.06     3351.84     58.19 o 
  -5  11   6       13.06       25.52     17.45 o 
  -4  11   6       96.08       70.46     22.30 o 
  -3  11   6       22.15       62.05     20.51 o 
  -2  11   6      243.79      281.08     26.91 o 
  -1  11   6     2152.06     2141.14     59.87 o 
   0  11   6     1621.90     1505.04     44.94 o 
   1  11   6     1259.61     1280.57     43.06 o 
   2  11   6     3676.50     3777.87     74.17 o 
   3  11   6     4935.77     4853.25    105.78 o 
   4  11   6     2068.90     2014.39     68.48 o 
   5  11   6       58.37      119.97     35.81 o 
   6  11   6      258.59      289.96     54.19 o 
   7  11   6      104.87       65.97     32.36 o 
   8  11   6       63.32       53.08     34.42 o 
   9  11   6      975.57      997.16     77.13 o 
  10  11   6     1343.79     1463.76     94.28 o 
  11  11   6      411.60      456.32     66.46 o 
 -12  12   6      839.48      850.87    107.90 o 
 -11  12   6     1796.22     1958.50    109.49 o 
 -10  12   6      762.99      752.65     56.14 o 
  -9  12   6      712.65      661.27     45.09 o 
  -8  12   6     3553.91     3569.98     92.05 o 
  -7  12   6      525.01      536.62     29.98 o 
  -6  12   6     2030.48     1986.79     50.28 o 
  -5  12   6      355.68      310.15     27.80 o 
  -4  12   6     2493.96     2340.95     78.93 o 
  -3  12   6     5573.20     5325.33    101.20 o 
  -2  12   6     3034.52     2837.75     71.32 o 
  -1  12   6     1216.64     1197.99     48.55 o 
   0  12   6     5699.22     5868.50     97.60 o 
   1  12   6     1659.36     1607.86     51.01 o 
   2  12   6       70.80       34.11     24.92 o 
   3  12   6      124.10      149.41     28.52 o 
   4  12   6      490.16      560.57     49.82 o 
   5  12   6     1125.55     1181.23     66.22 o 
   6  12   6      168.79      193.80     51.92 o 
   7  12   6      778.41      815.61     76.40 o 
   8  12   6     1536.66     1736.54    102.23 o 
   9  12   6       26.78       97.93     86.87 o 
  10  12   6       91.67      277.71    103.48 o 
 -12  13   6      152.29       79.49     86.53 o 
 -11  13   6       63.73       47.72     48.10 o 
 -10  13   6      147.06      190.29     30.85 o 
  -9  13   6      162.23      184.56     60.33 o 
  -8  13   6       56.17       50.16     18.19 o 
  -7  13   6       39.41       39.30     18.02 o 
  -6  13   6      775.88      716.94     42.11 o 
  -5  13   6     2369.69     2149.26     74.80 o 
  -4  13   6     5537.76     5540.35    138.54 o 
  -3  13   6     5377.90     4977.18    116.35 o 
  -2  13   6     2651.28     2365.24     80.60 o 
  -1  13   6      130.74      135.35     33.72 o 
   0  13   6      357.49      354.25     33.89 o 
   1  13   6      454.70      359.93     35.01 o 
   2  13   6       80.46       27.48     28.97 o 
   3  13   6      436.31      440.27     43.35 o 
   4  13   6      280.95      277.31     46.23 o 
   5  13   6       45.10       74.95     39.64 o 
   6  13   6     1090.14     1236.79     90.21 o 
   7  13   6     2656.99     2811.71    127.84 o 
   8  13   6     1371.69     1387.24     96.64 o 
   9  13   6      826.81      778.86    139.82 o 
 -12  14   6      571.17      483.00     64.17 o 
 -11  14   6       32.85       -6.87     32.69 o 
 -10  14   6     2197.38     2170.64     86.34 o 
  -9  14   6     3367.82     3410.53     87.97 o 
  -8  14   6       13.46       17.97     25.67 o 
  -7  14   6      157.02      200.97     31.97 o 
  -6  14   6      210.18      189.76     45.97 o 
  -5  14   6      133.61      108.26     33.87 o 
  -4  14   6      843.31      711.47     57.08 o 
  -3  14   6      506.86      494.23     45.49 o 
  -2  14   6     3357.41     3269.99     96.80 o 
  -1  14   6      382.08      378.77     43.39 o 
   0  14   6     1541.03     1600.62     60.43 o 
   1  14   6     1302.95     1429.67     59.58 o 
   2  14   6     1629.81     1682.65     70.70 o 
   3  14   6       15.95       26.15     38.17 o 
   4  14   6      942.72      891.52    124.56 o 
   5  14   6      416.02      675.43     61.48 o 
   6  14   6       32.16       40.68     53.03 o 
   7  14   6        3.61       41.78     77.52 o 
   8  14   6      156.39      100.26     56.05 o 
 -12  15   6       12.61       40.56     40.83 o 
 -11  15   6      168.96      257.90     47.65 o 
 -10  15   6     1466.12     1741.66     78.56 o 
  -9  15   6     2360.56     2605.75     80.70 o 
  -8  15   6      637.14      671.57     54.16 o 
  -7  15   6     1099.42     1051.67     78.68 o 
  -6  15   6      286.58      263.31     62.44 o 
  -5  15   6      266.12      313.23     44.57 o 
  -4  15   6     1238.34     1130.13     63.66 o 
  -3  15   6       31.88       76.00     33.33 o 
  -2  15   6       90.28       34.84     34.50 o 
  -1  15   6      551.88      446.95     49.37 o 
   0  15   6     1909.66     2117.86     71.81 o 
   1  15   6     2539.05     2751.07     90.64 o 
   2  15   6     3577.90     3565.89    122.36 o 
   3  15   6      153.23      160.63     46.21 o 
   4  15   6      262.27      252.25     51.79 o 
   5  15   6      247.37      271.59     63.94 o 
   6  15   6      570.20      392.00     70.74 o 
   7  15   6       73.18      -39.66     69.77 o 
 -12  16   6     1161.22     1154.78     82.06 o 
 -11  16   6     1429.01     1309.40     84.15 o 
 -10  16   6        7.24       48.45     35.06 o 
  -9  16   6     1037.63     1050.52     73.38 o 
  -8  16   6     1403.02     1427.46     74.08 o 
  -7  16   6       44.63       31.13     37.10 o 
  -6  16   6     1041.77      949.70     63.57 o 
  -5  16   6     3441.40     3479.79    107.07 o 
  -4  16   6       97.78       65.71     36.76 o 
  -3  16   6       31.23       16.06     35.42 o 
  -2  16   6        2.40      -33.16     33.16 o 
  -1  16   6      513.25      600.02     57.16 o 
   0  16   6      398.25      335.77     48.93 o 
   1  16   6       69.88      100.11     40.15 o 
   2  16   6     1993.94     2058.02     96.52 o 
   3  16   6     1167.42     1199.18     78.40 o 
   4  16   6      285.54      256.45     52.54 o 
   5  16   6       69.81       38.59     57.97 o 
   6  16   6      383.40      446.96     74.86 o 
 -12  17   6     1063.46     1290.14    102.91 o 
 -11  17   6      418.22      547.76     57.82 o 
 -10  17   6        6.95       36.50     38.14 o 
  -9  17   6      318.66      341.03     52.70 o 
  -8  17   6      334.08      176.23     44.08 o 
  -7  17   6        3.63       -9.85     38.27 o 
  -6  17   6     1216.32     1364.47     75.81 o 
  -5  17   6     1291.31     1349.38     75.72 o 
  -4  17   6       37.84        4.31     38.19 o 
  -3  17   6       10.00      -16.10     36.95 o 
  -2  17   6      891.65      841.44     65.71 o 
  -1  17   6     1316.12     1351.89    118.11 o 
   0  17   6     2762.07     3087.20    165.95 o 
   1  17   6      292.44      246.84     54.69 o 
   2  17   6      533.70      601.47     71.02 o 
   3  17   6      181.95      168.56     52.09 o 
   4  17   6       99.27      124.87     49.94 o 
 -11  18   6       57.91      136.76     86.21 o 
 -10  18   6       20.33       62.81     63.02 o 
  -9  18   6       20.07       33.53     43.24 o 
  -8  18   6      394.34      385.00     55.04 o 
  -7  18   6     1502.29     1531.36     82.53 o 
  -6  18   6      650.87      581.14     61.29 o 
  -5  18   6      194.37      120.83     45.67 o 
  -4  18   6       78.45       47.13     42.65 o 
  -3  18   6      428.90      459.14     58.42 o 
  -2  18   6        0.21      -24.20     46.39 o 
  -1  18   6      335.38      293.49     60.26 o 
   0  18   6       74.42      128.39     50.11 o 
   1  18   6        4.67      -23.30     43.63 o 
   2  18   6       42.80       57.04     94.32 o 
  -9  19   6       36.19       55.42     52.66 o 
  -8  19   6      864.53     1290.05     90.63 o 
  -7  19   6     2973.75     3379.15    133.73 o 
  -6  19   6      504.00      582.29    104.20 o 
  -5  19   6        3.87        9.88     43.57 o 
  -4  19   6      115.53      208.82     58.06 o 
  -3  19   6       28.30       82.40     60.98 o 
  -2  19   6      193.65      241.02     74.90 o 
  -1  19   6      704.35      878.82    126.46 o 
   0  19   6       75.26       84.36     48.24 o 
  -1 -19   7      142.78      117.31     62.12 o 
   0 -19   7     1977.06     2008.42     88.82 o 
   1 -19   7     1461.33     1595.41     99.01 o 
   2 -19   7        3.41       44.30     63.39 o 
   3 -19   7       14.27      -20.56     56.20 o 
   4 -19   7      122.34      160.20     54.82 o 
   5 -19   7      180.40      239.13     56.95 o 
   6 -19   7      916.15     1135.86    110.28 o 
   7 -19   7        2.10       13.49     41.81 o 
   8 -19   7     1093.82     1031.94    150.40 o 
  -4 -18   7      172.30      115.94     61.24 o 
  -3 -18   7      310.32      267.11     57.74 o 
  -2 -18   7        5.39       -5.55     45.01 o 
  -1 -18   7        2.28      -40.78     44.36 o 
   0 -18   7      485.17      410.03     52.40 o 
   1 -18   7      834.08      800.87    107.37 o 
   2 -18   7      259.56      309.90     71.35 o 
   3 -18   7      114.84      161.74     77.62 o 
   4 -18   7      212.27      178.36     50.93 o 
   5 -18   7      584.98      651.46     68.41 o 
   6 -18   7      120.52      139.84     48.79 o 
   7 -18   7      133.78      258.52     64.36 o 
   8 -18   7      894.80      806.36    130.37 o 
   9 -18   7        3.29       24.37     72.64 o 
  10 -18   7      640.77      602.93    125.35 o 
  -6 -17   7     1275.94     1253.88     98.32 o 
  -5 -17   7      437.14      311.35     67.39 o 
  -4 -17   7        9.46      -36.44     47.09 o 
  -3 -17   7      142.15      106.97     47.96 o 
  -2 -17   7     1354.90     1482.90     84.53 o 
  -1 -17   7     4315.01     4794.50    141.34 o 
   0 -17   7      430.75      675.45     93.33 o 
   1 -17   7      447.28      370.64     69.81 o 
   2 -17   7      485.22      361.41     57.81 o 
   3 -17   7       12.54       17.21     29.26 o 
   4 -17   7      647.02      641.80     50.03 o 
   5 -17   7     2937.53     3112.97     93.08 o 
   6 -17   7      979.03     1052.00     60.98 o 
   7 -17   7       17.63       40.92     46.59 o 
   8 -17   7      544.23      553.00    108.33 o 
   9 -17   7      312.94      402.31    102.60 o 
  10 -17   7      856.66     1152.12    148.95 o 
  11 -17   7      133.66      323.93    100.80 o 
  -7 -16   7       26.29      -22.80     56.13 o 
  -6 -16   7        2.86       21.05     55.44 o 
  -5 -16   7       21.96       47.38     55.32 o 
  -4 -16   7       21.03       11.60     43.48 o 
  -3 -16   7      288.59      312.81     54.31 o 
  -2 -16   7     1145.02     1263.61     76.67 o 
  -1 -16   7     1163.99     1151.94     71.70 o 
   0 -16   7       75.78       55.85     44.25 o 
   1 -16   7      168.63      242.55     49.70 o 
   2 -16   7      527.02      469.36     55.91 o 
   3 -16   7      595.04      751.52    118.80 o 
   4 -16   7      289.43      290.64     40.60 o 
   5 -16   7     1911.09     1890.07     94.97 o 
   6 -16   7      302.47      234.20     67.03 o 
   7 -16   7      102.86       77.12     61.18 o 
   8 -16   7      567.54      456.94     99.73 o 
   9 -16   7      545.78      423.81    101.08 o 
  10 -16   7     1190.74     1235.62    146.16 o 
  11 -16   7       61.69      187.14     84.41 o 
  12 -16   7      133.13      151.05     83.26 o 
  -9 -15   7      656.44      603.61    137.30 o 
  -8 -15   7     2773.22     2899.03    132.49 o 
  -7 -15   7     1204.59     1464.64     98.97 o 
  -6 -15   7      561.54      553.57    109.73 o 
  -5 -15   7      117.37       81.74     58.80 o 
  -4 -15   7      274.32      234.93     49.88 o 
  -3 -15   7      336.72      353.75     51.62 o 
  -2 -15   7      517.77      534.77     54.09 o 
  -1 -15   7        3.39       14.65     36.00 o 
   0 -15   7      104.93       95.11     39.13 o 
   1 -15   7        3.77       -0.93     37.23 o 
   2 -15   7     1453.21     1486.22     78.16 o 
   3 -15   7     6827.42     6789.35    167.91 o 
   4 -15   7     1458.59     1703.92     76.84 o 
   5 -15   7       15.95       30.12     29.84 o 
   6 -15   7      284.36      210.60     34.87 o 
   7 -15   7       10.19        9.89     47.41 o 
   8 -15   7      109.37       67.25     57.58 o 
   9 -15   7      207.18      333.47     86.78 o 
  10 -15   7      117.21      243.59     85.98 o 
  11 -15   7       19.27      -51.52     56.98 o 
  12 -15   7       51.75       42.99     67.74 o 
  13 -15   7     1526.34     1599.51    165.74 o 
 -10 -14   7       23.61       64.57     95.25 o 
  -9 -14   7      279.72      320.74    120.01 o 
  -8 -14   7      450.90      544.71     71.88 o 
  -7 -14   7      126.29      113.02     56.19 o 
  -6 -14   7        1.97      -26.26     46.51 o 
  -5 -14   7      843.26      744.70     62.13 o 
  -4 -14   7      390.96      355.99     59.25 o 
  -3 -14   7        6.89       -6.86     47.71 o 
  -2 -14   7      100.40      121.62     39.53 o 
  -1 -14   7      743.27      727.44     61.13 o 
   0 -14   7       34.51       14.45     25.06 o 
   1 -14   7       45.19       44.62     33.16 o 
   2 -14   7     1609.89     1578.37     76.65 o 
   3 -14   7     2818.42     2857.00    122.35 o 
   4 -14   7      197.88      177.51     36.20 o 
   5 -14   7      722.48      772.20     67.07 o 
   6 -14   7      164.32      187.93     33.54 o 
   7 -14   7        1.69       74.77     39.62 o 
   8 -14   7       41.52       62.82     59.74 o 
   9 -14   7       21.62       58.41     57.98 o 
  10 -14   7        5.25       -9.52     51.43 o 
  11 -14   7      461.59      418.82     97.15 o 
  12 -14   7      274.23      376.55    100.14 o 
  13 -14   7     1725.20     1825.33    172.15 o 
  14 -14   7     2175.25     2006.78    183.23 o 
 -10 -13   7      971.50     1023.91    147.44 o 
  -9 -13   7      489.38      863.79    139.24 o 
  -8 -13   7       29.66       -6.61     47.67 o 
  -7 -13   7      715.22      763.66     77.45 o 
  -6 -13   7      348.28      547.65    109.05 o 
  -5 -13   7     1677.56     1495.83     76.37 o 
  -4 -13   7     7208.83     7128.01    161.86 o 
  -3 -13   7     5338.58     5250.36    131.66 o 
  -2 -13   7      660.31      607.14     50.05 o 
  -1 -13   7        3.40        4.82     26.10 o 
   0 -13   7        4.09       14.37     20.16 o 
   1 -13   7     1113.44     1130.83     52.83 o 
   2 -13   7     1906.38     1794.91     92.44 o 
   3 -13   7      203.79      233.02     45.31 o 
   4 -13   7      545.86      479.31     62.47 o 
   5 -13   7      453.61      504.95     81.74 o 
   6 -13   7      676.01      728.51     47.01 o 
   7 -13   7     3003.36     2875.48    164.69 o 
   8 -13   7     4712.30     5018.30    242.75 o 
   9 -13   7     1473.99     1527.33    132.47 o 
  10 -13   7       66.88      160.95     68.53 o 
  11 -13   7      140.60      138.41     67.06 o 
  12 -13   7       90.35      121.61     70.29 o 
  13 -13   7        2.04      -34.10     60.32 o 
  14 -13   7        1.86       19.12     64.48 o 
 -12 -12   7       20.50      -32.66     55.94 o 
 -11 -12   7        5.29        2.77     56.68 o 
 -10 -12   7       80.56      120.02     47.98 o 
  -9 -12   7      103.53       99.91     47.32 o 
  -8 -12   7      731.93      733.82     51.53 o 
  -7 -12   7     2560.13     2673.27    115.45 o 
  -6 -12   7      530.72      657.05    124.22 o 
  -5 -12   7      521.70      487.51     48.58 o 
  -4 -12   7     1625.54     1637.99     72.94 o 
  -3 -12   7      239.01      207.04     31.12 o 
  -2 -12   7      259.22      230.86     30.83 o 
  -1 -12   7      238.48      233.62     26.36 o 
   0 -12   7       85.44      111.32     22.79 o 
   1 -12   7     4453.08     4215.94    111.29 o 
   2 -12   7     1444.02     1454.59     54.18 o 
   3 -12   7     2028.02     1987.05     72.20 o 
   4 -12   7     5584.88     5477.86    108.04 o 
   5 -12   7     2561.88     2517.37     67.58 o 
   6 -12   7      631.94      646.38     40.01 o 
   7 -12   7     5650.48     5685.07    250.53 o 
   8 -12   7     3567.07     3242.68    184.04 o 
   9 -12   7       32.70      207.23     63.43 o 
  10 -12   7      212.71      245.21     75.09 o 
  11 -12   7       23.01      124.56     63.20 o 
  12 -12   7      585.00      371.16     91.42 o 
  13 -12   7     1062.10     1049.92    130.56 o 
  14 -12   7       15.54      -31.39     58.54 o 
  15 -12   7      870.67      945.40    134.19 o 
 -12 -11   7      156.61       99.89     64.13 o 
 -11 -11   7     1448.17     1476.78    118.26 o 
 -10 -11   7      481.76      560.75     66.50 o 
  -9 -11   7      593.14      506.78     62.46 o 
  -8 -11   7        3.13      -29.66     29.66 o 
  -7 -11   7      608.18      606.49     45.61 o 
  -6 -11   7     3764.69     3629.75    127.96 o 
  -5 -11   7     3647.22     3515.60     90.56 o 
  -4 -11   7     3195.46     3227.70     93.01 o 
  -3 -11   7      220.88      182.13     27.87 o 
  -2 -11   7     3502.22     3470.10     73.70 o 
  -1 -11   7       19.79        4.74     17.48 o 
   0 -11   7     1347.85     1315.59     76.27 o 
   1 -11   7      415.95      404.95     56.39 o 
   2 -11   7     3967.50     3629.78     97.02 o 
   3 -11   7      673.93      649.11     40.40 o 
   4 -11   7      848.75      784.37     39.18 o 
   5 -11   7     3165.18     3188.97     74.06 o 
   6 -11   7     2072.09     2338.33     48.71 o 
   7 -11   7      303.34      340.71     55.02 o 
   8 -11   7      539.27      476.69     64.13 o 
   9 -11   7      328.44      255.54     70.16 o 
  10 -11   7        5.69       43.65     50.76 o 
  11 -11   7     1124.01     1278.17    129.54 o 
  12 -11   7     1122.93     1212.79    130.60 o 
  13 -11   7      573.80      639.22    105.91 o 
  14 -11   7      266.80      347.11     95.03 o 
  15 -11   7      639.95      620.24     81.10 o 
 -13 -10   7     1253.57     1512.28    125.20 o 
 -12 -10   7      833.97      886.54    100.98 o 
 -11 -10   7        2.86      123.84     61.60 o 
 -10 -10   7       38.48       22.81     44.77 o 
  -9 -10   7      670.10      753.64     83.35 o 
  -8 -10   7     3007.53     2908.33    129.12 o 
  -7 -10   7       74.09       22.96     28.13 o 
  -6 -10   7      128.87       96.01     25.99 o 
  -5 -10   7      373.16      375.14     30.86 o 
  -4 -10   7       42.82       46.96     24.17 o 
  -3 -10   7     4540.46     4382.00     92.57 o 
  -2 -10   7     9154.12     8865.04    130.85 o 
  -1 -10   7      880.34      742.69     33.56 o 
   0 -10   7      545.87      582.58     44.23 o 
   1 -10   7     1461.58     1179.51     53.13 o 
   2 -10   7       37.99      116.84     19.99 o 
   3 -10   7        8.93       36.87     12.98 o 
   4 -10   7       19.86       55.81     13.19 o 
   5 -10   7     3811.26     3540.19     64.52 o 
   6 -10   7     4942.20     4613.41     73.93 o 
   7 -10   7       78.04       69.28     24.98 o 
   8 -10   7     3666.92     3654.96    115.01 o 
   9 -10   7      873.75      969.50    113.17 o 
  10 -10   7      154.47       79.46     37.15 o 
  11 -10   7      754.43      758.46    157.76 o 
  12 -10   7     2348.53     2324.41    150.99 o 
  13 -10   7       39.34      -19.37     38.55 o 
  14 -10   7       48.85       62.99     45.65 o 
  15 -10   7      234.95      241.51     60.90 o 
  16 -10   7      801.87      736.91     94.34 o 
 -14  -9   7      100.00      121.92     65.29 o 
 -13  -9   7      476.20      434.53     62.03 o 
 -12  -9   7     3287.85     3197.25    128.02 o 
 -11  -9   7     2519.40     2531.51     95.81 o 
 -10  -9   7       47.41      -11.15     34.97 o 
  -9  -9   7       40.60       25.93     40.73 o 
  -8  -9   7        6.19      -20.38     42.77 o 
  -7  -9   7        3.39        3.16     19.14 o 
  -6  -9   7      967.84      982.07     43.70 o 
  -5  -9   7     2942.01     2956.79     98.49 o 
  -4  -9   7       49.69       57.38     18.56 o 
  -3  -9   7     3385.99     3486.35     65.91 o 
  -2  -9   7     8916.70     8438.97    122.47 o 
  -1  -9   7     8356.73     7857.21    173.76 o 
   0  -9   7     6304.04     6169.59     89.26 o 
   1  -9   7     5720.72     5528.97     80.74 o 
   2  -9   7     1921.25     2018.86     48.91 o 
   3  -9   7      353.22      281.36     21.43 o 
   4  -9   7       23.79       46.49     13.91 o 
   5  -9   7      575.23      547.42     24.71 o 
   6  -9   7     2648.93     2743.13     56.30 o 
   7  -9   7      621.30      565.46     35.17 o 
   8  -9   7      100.12       51.41     18.53 o 
   9  -9   7     1426.59     1340.97     54.69 o 
  10  -9   7     3244.92     3173.04    125.64 o 
  11  -9   7     2614.01     2898.28    123.96 o 
  12  -9   7       98.96      214.18     49.67 o 
  13  -9   7      174.89      150.42     51.51 o 
  14  -9   7       41.43        8.83     41.97 o 
  15  -9   7      150.12      161.43     55.69 o 
  16  -9   7        2.03      115.85     72.85 o 
 -14  -8   7      699.45      740.27    101.59 o 
 -13  -8   7       94.05       99.20     49.70 o 
 -12  -8   7     1000.72     1088.94     85.26 o 
 -11  -8   7     1157.56     1039.16     63.89 o 
 -10  -8   7     1166.07     1164.12     54.74 o 
  -9  -8   7     1316.04     1345.80     54.51 o 
  -8  -8   7      590.91      552.67     31.26 o 
  -7  -8   7      175.38      170.85     22.48 o 
  -6  -8   7       90.90       52.79     19.76 o 
  -5  -8   7     4728.82     4351.83     76.97 o 
  -4  -8   7    13260.18    12744.28    150.41 o 
  -3  -8   7       60.27       51.14     16.32 o 
  -2  -8   7     6304.60     6439.53     80.24 o 
  -1  -8   7     6616.52     6373.49     88.86 o 
   0  -8   7     3337.21     3537.04     55.03 o 
   1  -8   7     2722.99     2622.28     54.49 o 
   2  -8   7     8871.88     8665.85    121.60 o 
   3  -8   7     1693.39     1663.81     33.92 o 
   4  -8   7      222.85      238.77     18.04 o 
   5  -8   7        8.38       46.20     10.82 o 
   6  -8   7     2603.35     2547.76     42.82 o 
   7  -8   7     6431.42     6203.67     84.07 o 
   8  -8   7     1011.34     1055.48     46.44 o 
   9  -8   7     3304.20     3348.37     89.41 o 
  10  -8   7     8047.75     7913.78    164.85 o 
  11  -8   7     2115.63     2067.93    451.77 o 
  12  -8   7      153.45      231.93     49.94 o 
  13  -8   7      314.94      424.52     64.17 o 
  14  -8   7      490.49      391.75     77.11 o 
  15  -8   7      239.88      178.26     56.12 o 
  16  -8   7      169.92       92.64     82.96 o 
 -15  -7   7       28.19       44.23     65.65 o 
 -14  -7   7      781.55      776.39     77.38 o 
 -13  -7   7      291.59      260.27     52.66 o 
 -12  -7   7       10.06      -25.81     68.02 o 
 -11  -7   7      654.49      639.78     54.05 o 
 -10  -7   7      441.95      451.64     37.32 o 
  -9  -7   7       73.14       85.84     27.31 o 
  -8  -7   7     4667.44     4734.06     76.39 o 
  -7  -7   7     6910.43     6766.22     95.93 o 
  -6  -7   7     3022.28     2818.93     54.35 o 
  -5  -7   7      286.09      283.89     19.77 o 
  -4  -7   7      948.47      962.11     28.95 o 
  -3  -7   7      238.32      290.85     15.21 o 
  -2  -7   7       28.71       71.36     10.09 o 
  -1  -7   7        7.53       14.22      5.48 o 
   0  -7   7      447.00      620.90     17.90 o 
   1  -7   7      267.98      392.93     19.03 o 
   2  -7   7     7110.51     7169.75    115.51 o 
   3  -7   7     4052.10     4252.35     53.87 o 
   4  -7   7     2068.51     2147.23     34.18 o 
   5  -7   7     7731.48     7420.32     73.34 o 
   6  -7   7     8383.61     8343.41    109.71 o 
   7  -7   7     2857.46     2676.76     46.80 o 
   8  -7   7     2041.40     2073.49     53.46 o 
   9  -7   7        2.07       22.75     18.87 o 
  10  -7   7      735.35      728.33     44.35 o 
  11  -7   7      130.68      215.98    101.13 o 
  12  -7   7     1073.63     1207.88     86.86 o 
  13  -7   7     1673.59     1780.82    105.71 o 
  14  -7   7     1726.17     1942.94    112.83 o 
  15  -7   7      159.15      119.44    122.53 o 
  16  -7   7      201.51      365.15    108.18 o 
 -15  -6   7      150.87      121.40     74.37 o 
 -14  -6   7       48.28       68.12     42.86 o 
 -13  -6   7       53.04       49.13     35.71 o 
 -12  -6   7     3571.33     3745.79     85.56 o 
 -11  -6   7     7707.64     7929.72    120.52 o 
 -10  -6   7     4539.42     4549.45     76.32 o 
  -9  -6   7      124.93       95.40     20.97 o 
  -8  -6   7     4506.91     4371.29     72.67 o 
  -7  -6   7     2842.66     2735.12     45.69 o 
  -6  -6   7     4611.39     4366.23     59.01 o 
  -5  -6   7     6981.13     6776.60     81.13 o 
  -4  -6   7      194.42      207.78     12.07 o 
  -3  -6   7     1047.20     1015.57     20.23 o 
  -2  -6   7     1292.56     1223.28     25.61 o 
  -1  -6   7     1924.93     1883.45     25.39 o 
   0  -6   7    44601.67    44582.90    393.80 o 
   1  -6   7     6487.53     6182.71     73.75 o 
   2  -6   7      732.40      880.04     19.61 o 
   3  -6   7    10520.11    10792.86    124.01 o 
   4  -6   7    10236.30    10343.06    136.15 o 
   5  -6   7     1400.48     1337.87     22.55 o 
   6  -6   7      565.97      591.18     23.19 o 
   7  -6   7        7.85       23.87     11.19 o 
   8  -6   7      553.81      462.94     21.29 o 
   9  -6   7      499.73      428.79     24.28 o 
  10  -6   7     1437.22     1419.66     58.48 o 
  11  -6   7     2503.72     2612.88    130.17 o 
  12  -6   7     1290.87     1511.69    107.56 o 
  13  -6   7      297.90      259.66     54.21 o 
  14  -6   7     2693.47     2706.84    133.01 o 
  15  -6   7      819.04      733.06     83.51 o 
  16  -6   7       44.64      -50.14     50.14 o 
 -16  -5   7       18.10       -5.77     38.70 o 
 -15  -5   7       34.83      -11.74     35.28 o 
 -14  -5   7      351.93      368.70     40.17 o 
 -13  -5   7      705.48      680.27     66.66 o 
 -12  -5   7     1021.87      948.13     50.03 o 
 -11  -5   7      297.31      317.59     27.88 o 
 -10  -5   7     1236.12     1171.14     41.03 o 
  -9  -5   7     2259.76     2092.41     56.93 o 
  -8  -5   7      385.40      386.75     22.34 o 
  -7  -5   7       67.43       63.79     17.24 o 
  -6  -5   7      247.06      254.02     16.01 o 
  -5  -5   7       31.16       94.03     10.74 o 
  -4  -5   7      673.28      628.78     15.55 o 
  -3  -5   7     3193.22     3492.06     36.77 o 
  -2  -5   7      790.84      661.03     15.63 o 
  -1  -5   7     5576.84     5650.94     56.37 o 
   0  -5   7    19667.43    20085.48    185.98 o 
   1  -5   7     3670.65     3300.33     45.08 o 
   2  -5   7     6445.40     6811.66     77.81 o 
   3  -5   7      704.46      736.82     18.46 o 
   4  -5   7     1685.34     1953.27     27.65 o 
   5  -5   7      805.56      984.33     21.05 o 
   6  -5   7     1808.75     1950.28     41.79 o 
   7  -5   7      162.44      140.27     20.19 o 
   8  -5   7        0.51      -12.14     12.14 o 
   9  -5   7       33.99       15.20     14.13 o 
  10  -5   7     3113.67     3163.72     69.45 o 
  11  -5   7     2584.18     2611.59     97.55 o 
  12  -5   7     2888.79     2905.31    126.90 o 
  13  -5   7      155.11      178.17     49.76 o 
  14  -5   7       18.44       17.34     62.86 o 
  15  -5   7        2.88      -39.96     39.96 o 
  16  -5   7       27.82       40.52     64.28 o 
 -16  -4   7      542.61      513.94     59.25 o 
 -15  -4   7       13.49        5.82     25.95 o 
 -14  -4   7      170.58      114.13     37.32 o 
 -13  -4   7      572.09      572.50     42.86 o 
 -12  -4   7     1654.66     1657.88     54.38 o 
 -11  -4   7     1203.05     1137.82     38.29 o 
 -10  -4   7      483.38      458.07     25.69 o 
  -9  -4   7     2470.58     2437.45     53.22 o 
  -8  -4   7      870.69      895.29     39.42 o 
  -7  -4   7    12157.45    11813.34    132.11 o 
  -6  -4   7    19167.37    19573.30    164.23 o 
  -5  -4   7    11340.47    11097.61     94.96 o 
  -4  -4   7      453.56      484.72     13.91 o 
  -3  -4   7     2920.13     3158.87     32.06 o 
  -2  -4   7       29.47       50.37      8.64 o 
  -1  -4   7     1969.70     1623.39     25.25 o 
   0  -4   7    12303.55    12345.63    127.19 o 
   1  -4   7     3724.71     3765.76     47.61 o 
   2  -4   7     9149.35     9682.19     96.89 o 
   3  -4   7       96.88      161.49     10.84 o 
   4  -4   7    18251.60    17341.53    148.15 o 
   5  -4   7    42256.81    43142.10    680.71 o 
   6  -4   7     1174.41     1068.28     30.71 o 
   7  -4   7     1893.73     1679.03     45.45 o 
   8  -4   7     1155.68     1092.69     38.37 o 
   9  -4   7      685.30      685.12     32.76 o 
  10  -4   7     1013.83     1063.59     41.46 o 
  11  -4   7     1475.69     1489.98     59.08 o 
  12  -4   7     1857.27     1879.69     65.63 o 
  13  -4   7     2015.68     1945.38     75.82 o 
  14  -4   7       44.76       35.11     41.32 o 
  15  -4   7      661.27      563.90     59.66 o 
  16  -4   7     2111.33     2148.43    190.33 o 
 -17  -3   7      964.73      973.20    204.96 o 
 -16  -3   7      447.69      571.75     79.09 o 
 -15  -3   7      391.04      349.37     62.00 o 
 -14  -3   7       11.37       10.62     28.83 o 
 -13  -3   7       57.23       81.51     26.44 o 
 -12  -3   7        3.09      -19.49     19.49 o 
 -11  -3   7      211.15      210.48     20.69 o 
 -10  -3   7        1.07       14.21     12.59 o 
  -9  -3   7      224.91      292.85     18.46 o 
  -8  -3   7      744.89      769.78     25.21 o 
  -7  -3   7      550.35      622.26     22.51 o 
  -6  -3   7    11746.39    12491.55    112.71 o 
  -5  -3   7    19728.02    20857.55    162.79 o 
  -4  -3   7    11737.29    11414.38     94.83 o 
  -3  -3   7       19.76       18.08      7.15 o 
  -2  -3   7     1071.96     1060.32     23.10 o 
  -1  -3   7       52.79      142.18     10.21 o 
   0  -3   7     1031.40     1408.68     22.55 o 
   1  -3   7      673.74      843.46     18.32 o 
   2  -3   7     4317.77     4220.42     45.13 o 
   3  -3   7     4190.81     4192.59     74.17 o 
   4  -3   7     9460.03     9176.87    152.10 o 
   5  -3   7    31419.30    32729.38    406.09 o 
   6  -3   7     4550.89     4874.08     86.84 o 
   7  -3   7     3706.67     3377.74     69.84 o 
   8  -3   7     1005.39     1001.14     37.84 o 
   9  -3   7      564.92      613.66     32.52 o 
  10  -3   7      619.29      626.91     34.44 o 
  11  -3   7      649.89      607.67     66.17 o 
  12  -3   7     1197.65     1163.24     63.36 o 
  13  -3   7      211.19      168.73     37.20 o 
  14  -3   7      776.83      842.44     65.01 o 
  15  -3   7     2129.85     2244.82    105.76 o 
  16  -3   7     2642.30     2558.62    203.06 o 
 -17  -2   7       84.46       46.18     51.45 o 
 -16  -2   7      468.61      532.96     74.41 o 
 -15  -2   7       64.62       53.83     35.27 o 
 -14  -2   7     1272.12     1419.00     78.14 o 
 -13  -2   7     3452.88     3538.83     91.82 o 
 -12  -2   7     2676.75     2653.78     75.57 o 
 -11  -2   7        2.04       -5.00     12.60 o 
 -10  -2   7      175.12      191.51     20.34 o 
  -9  -2   7     5870.60     5586.55     86.22 o 
  -8  -2   7     8612.08     8170.38     98.95 o 
  -7  -2   7     6057.79     5845.37     62.63 o 
  -6  -2   7     2745.98     2685.54     37.62 o 
  -5  -2   7    10272.53     9654.68     93.74 o 
  -4  -2   7     1740.58     1623.29     22.67 o 
  -3  -2   7    12341.87    12780.02    117.13 o 
  -2  -2   7     7826.10     7684.39     80.25 o 
  -1  -2   7    22722.82    22934.04    197.30 o 
   0  -2   7      282.42      325.63     10.40 o 
   1  -2   7      101.09       85.08      7.32 o 
   2  -2   7     1111.31      864.59     14.95 o 
   3  -2   7    18488.25    18753.25    188.35 o 
   4  -2   7     3686.74     3265.23     51.35 o 
   5  -2   7     2848.51     3184.69     47.95 o 
   6  -2   7    15928.74    16111.23    184.24 o 
   7  -2   7     2290.54     2496.99     52.88 o 
   8  -2   7       25.75       13.79     14.92 o 
   9  -2   7     4165.23     4262.51     88.39 o 
  10  -2   7     2952.27     2731.21     70.52 o 
  11  -2   7       11.45       19.59     22.95 o 
  12  -2   7       18.51       29.14     24.29 o 
  13  -2   7      385.64      384.09     42.62 o 
  14  -2   7      199.13      209.57     31.21 o 
  15  -2   7      229.98      362.09     35.05 o 
  16  -2   7      620.58      519.65    116.25 o 
 -17  -1   7        5.17      101.35     81.18 o 
 -16  -1   7       82.87       79.42     28.03 o 
 -15  -1   7      454.29      477.15     46.50 o 
 -14  -1   7      105.96      126.97     65.42 o 
 -13  -1   7       96.16       72.82     26.38 o 
 -12  -1   7      844.29      805.73     43.04 o 
 -11  -1   7       27.92      -11.90     13.30 o 
 -10  -1   7      829.63      728.16     30.15 o 
  -9  -1   7     5558.54     5134.80     79.95 o 
  -8  -1   7     1171.66     1223.94     30.13 o 
  -7  -1   7      217.03      194.06     12.39 o 
  -6  -1   7     1296.37     1248.13     22.02 o 
  -5  -1   7     3271.60     3244.88     36.53 o 
  -4  -1   7     2062.45     2354.20     27.76 o 
  -3  -1   7     5707.36     6101.17     62.50 o 
  -2  -1   7      303.73      410.33     12.83 o 
  -1  -1   7     1024.65     1193.43     20.67 o 
   0  -1   7      851.24      835.21     15.96 o 
   1  -1   7     7257.89     7786.18     74.12 o 
   2  -1   7    10062.26     9439.44     82.87 o 
   3  -1   7    20331.97    21415.34    222.14 o 
   4  -1   7     2079.70     2200.81     42.13 o 
   5  -1   7      446.43      437.74     16.28 o 
   6  -1   7      445.89      526.11     22.41 o 
   7  -1   7       87.79      107.35     16.36 o 
   8  -1   7      216.13      200.10     19.55 o 
   9  -1   7     4044.31     4075.94     87.98 o 
  10  -1   7     2759.99     2750.36     73.14 o 
  11  -1   7      302.69      304.97     42.46 o 
  12  -1   7      623.18      542.90     45.44 o 
  13  -1   7     1102.01     1047.48     54.41 o 
  14  -1   7     1773.87     1874.94     69.31 o 
  15  -1   7      584.53      598.46     61.51 o 
  16  -1   7       73.91      110.74     79.97 o 
 -18   0   7       49.45      112.67     57.18 o 
 -17   0   7       54.71      189.78     79.62 o 
 -16   0   7      871.16      859.43     54.40 o 
 -15   0   7     4403.65     4158.22    132.33 o 
 -14   0   7     6120.50     6390.05    187.88 o 
 -13   0   7      266.58      258.53     31.23 o 
 -12   0   7     2133.35     2136.59     63.81 o 
 -11   0   7      673.55      637.85     40.15 o 
 -10   0   7      388.00      365.70     22.90 o 
  -9   0   7     4289.22     4040.98     67.03 o 
  -8   0   7     4597.28     4376.44     56.47 o 
  -7   0   7      552.89      552.13     17.21 o 
  -6   0   7      346.04      447.73     14.58 o 
  -5   0   7     6703.93     6516.26     61.14 o 
  -4   0   7    15219.10    15497.24    130.13 o 
  -3   0   7    50996.88    51682.83    426.88 o 
  -2   0   7      306.94      347.34     11.64 o 
  -1   0   7      321.80      318.16     10.39 o 
   0   0   7       24.69       70.35      6.21 o 
   1   0   7     1076.96     1008.82     19.30 o 
   2   0   7    12936.64    13443.75    113.87 o 
   3   0   7     1910.53     1784.12     23.05 o 
   4   0   7      504.50      465.18     12.62 o 
   5   0   7     1509.63     1692.90     27.21 o 
   6   0   7     1370.73     1454.50     23.93 o 
   7   0   7     8922.49     8833.48    137.75 o 
   8   0   7     5035.51     5024.47     99.69 o 
   9   0   7      747.34      752.85     39.00 o 
  10   0   7      751.40      693.31     39.81 o 
  11   0   7     2230.20     1969.97     79.27 o 
  12   0   7      156.45      136.95     32.96 o 
  13   0   7     1557.92     1686.93     67.02 o 
  14   0   7      258.55      241.96     37.65 o 
  15   0   7       23.66       62.24     42.59 o 
  16   0   7        7.48       15.81     69.41 o 
 -18   1   7      117.99       98.91     71.47 o 
 -17   1   7       22.00       72.72     40.95 o 
 -16   1   7      121.39      109.37     49.21 o 
 -15   1   7     1242.94     1130.32     66.94 o 
 -14   1   7      873.71      910.11     51.32 o 
 -13   1   7        2.08       12.76     22.95 o 
 -12   1   7      144.09      189.54     22.15 o 
 -11   1   7       59.44       47.86     15.31 o 
 -10   1   7      119.20      134.87     17.36 o 
  -9   1   7        1.42       -1.77     14.55 o 
  -8   1   7        7.80       12.32      9.21 o 
  -7   1   7       81.67       92.17      9.20 o 
  -6   1   7      756.69      736.79     16.03 o 
  -5   1   7     6611.23     6561.77     60.80 o 
  -4   1   7    19152.10    19273.45    178.29 o 
  -3   1   7    17136.74    18721.79    235.11 o 
  -2   1   7     1958.08     2005.00     26.20 o 
  -1   1   7     4974.08     4949.83     46.43 o 
   0   1   7        1.73       10.95      4.49 o 
   1   1   7      288.63      295.49      9.44 o 
   2   1   7     2260.93     2270.15     28.46 o 
   3   1   7      436.41      436.71     12.30 o 
   4   1   7      755.20      791.35     16.27 o 
   5   1   7     4045.20     4160.89     49.41 o 
   6   1   7     8143.15     8193.66     88.82 o 
   7   1   7    16195.09    15787.37    183.03 o 
   8   1   7     4014.96     4141.13     85.22 o 
   9   1   7       92.95      114.19     20.55 o 
  10   1   7      114.55       87.83     21.63 o 
  11   1   7       57.12       52.47     29.26 o 
  12   1   7      424.52      464.82     41.05 o 
  13   1   7     1946.98     1861.66     71.19 o 
  14   1   7       53.50       56.87     26.30 o 
  15   1   7      180.63       79.75     49.56 o 
  16   1   7        2.85      105.67     80.83 o 
 -18   2   7       63.30       93.35     72.18 o 
 -17   2   7      348.49      341.94     62.67 o 
 -16   2   7     1518.85     1372.94    229.29 o 
 -15   2   7      425.31      440.00     66.30 o 
 -14   2   7      124.59      138.33     33.14 o 
 -13   2   7      478.50      433.93     32.26 o 
 -12   2   7      519.11      516.80     28.46 o 
 -11   2   7     7918.61     7801.79    116.31 o 
 -10   2   7    17867.03    17760.77    200.88 o 
  -9   2   7     1492.43     1452.36     33.09 o 
  -8   2   7      384.87      306.89     15.94 o 
  -7   2   7      385.90      476.82     17.65 o 
  -6   2   7     1823.24     1823.19     24.33 o 
  -5   2   7     3096.44     3057.90     34.05 o 
  -4   2   7    10780.11    10833.82     90.67 o 
  -3   2   7    29550.67    30094.18    256.54 o 
  -2   2   7    21188.25    21531.79    226.91 o 
  -1   2   7     2539.61     2403.61     29.09 o 
   0   2   7    18495.95    18829.28    174.11 o 
   1   2   7    20707.09    20986.90    172.10 o 
   2   2   7    18957.85    18472.92    151.13 o 
   3   2   7      208.47      240.99     10.50 o 
   4   2   7      751.90      821.90     18.96 o 
   5   2   7     1192.76     1308.65     24.15 o 
   6   2   7     4223.75     4083.95     55.52 o 
   7   2   7      217.65      176.67     21.21 o 
   8   2   7        3.42       17.81     16.45 o 
   9   2   7      232.56      270.97     25.73 o 
  10   2   7       14.40       -7.38     18.06 o 
  11   2   7     1910.45     1792.03     58.07 o 
  12   2   7     2930.80     3017.45     91.24 o 
  13   2   7      707.51      715.34     48.22 o 
  14   2   7       67.39       89.47     27.21 o 
  15   2   7        3.32       22.78     35.36 o 
 -18   3   7      212.19      172.03     79.25 o 
 -17   3   7       31.46       92.20     43.70 o 
 -16   3   7        0.38       37.04     40.45 o 
 -15   3   7      292.76      179.38     47.55 o 
 -14   3   7      983.05      953.24     62.75 o 
 -13   3   7     1201.38     1212.22     63.43 o 
 -12   3   7       25.93       39.65     20.43 o 
 -11   3   7     1942.03     1818.28     61.64 o 
 -10   3   7     4903.78     5091.11     73.48 o 
  -9   3   7     1619.24     1645.77     33.83 o 
  -8   3   7      445.82      491.55     13.86 o 
  -7   3   7     2046.65     1844.07     29.31 o 
  -6   3   7      401.29      308.94     12.04 o 
  -5   3   7     3542.66     3627.98     39.69 o 
  -4   3   7     1356.72     1400.18     20.08 o 
  -3   3   7    14360.71    14516.71    130.19 o 
  -2   3   7    16385.95    16283.09    142.88 o 
  -1   3   7     1915.21     1716.68     25.32 o 
   0   3   7    35624.35    36292.55    303.42 o 
   1   3   7    22234.68    22256.98    192.17 o 
   2   3   7     9768.31     9906.10     88.78 o 
   3   3   7       44.08       26.92      7.25 o 
   4   3   7     1226.64     1294.77     24.59 o 
   5   3   7     5735.57     5561.60     60.29 o 
   6   3   7     8985.73     8913.31     99.45 o 
   7   3   7      241.46      253.13     23.57 o 
   8   3   7     1050.21     1155.37     42.71 o 
   9   3   7     3492.56     3399.90     68.50 o 
  10   3   7      156.63      141.29     22.65 o 
  11   3   7     6878.81     7052.90    125.12 o 
  12   3   7     6817.66     6638.76    136.51 o 
  13   3   7     2290.48     2228.98    114.25 o 
  14   3   7        3.97       13.64     25.43 o 
  15   3   7        3.10       14.80     55.49 o 
 -18   4   7      665.10      682.57    118.85 o 
 -17   4   7     2222.53     2427.47    229.29 o 
 -16   4   7      442.84      457.30     68.18 o 
 -15   4   7       84.76       94.99     47.20 o 
 -14   4   7       91.29      117.70     51.05 o 
 -13   4   7      779.92      807.50     55.40 o 
 -12   4   7     8474.91     8249.53    146.23 o 
 -11   4   7     4179.31     4176.40     87.70 o 
 -10   4   7     3018.79     2941.83     59.76 o 
  -9   4   7     3247.38     3356.81     67.61 o 
  -8   4   7     1425.61     1330.08     29.60 o 
  -7   4   7      732.70      745.86     20.42 o 
  -6   4   7    28391.57    27800.88    213.54 o 
  -5   4   7    12594.60    12778.66    101.13 o 
  -4   4   7     3927.95     3677.76     36.84 o 
  -3   4   7     1847.57     1823.36     22.23 o 
  -2   4   7     4049.09     4245.50     47.83 o 
  -1   4   7    12142.62    11659.81    108.15 o 
   0   4   7     9196.41     9072.76     88.66 o 
   1   4   7     3540.15     3969.17     48.44 o 
   2   4   7     6489.09     6531.31     68.29 o 
   3   4   7     1824.43     1595.33     26.97 o 
   4   4   7      800.11      762.64     20.25 o 
   5   4   7     1920.09     1975.94     33.28 o 
   6   4   7     2203.64     2150.49     39.24 o 
   7   4   7     2783.86     2792.23     53.18 o 
   8   4   7       41.31       36.92     15.90 o 
   9   4   7      972.31     1042.48     43.74 o 
  10   4   7     2419.21     2271.40     59.38 o 
  11   4   7        1.80       29.41     26.25 o 
  12   4   7      308.18      211.31     31.56 o 
  13   4   7      293.55      310.32     41.18 o 
  14   4   7        6.09       54.30     48.49 o 
  15   4   7      117.27      102.41     54.92 o 
 -18   5   7        3.24      130.17     78.38 o 
 -17   5   7       26.13       34.01     45.25 o 
 -16   5   7       54.27       84.99     49.08 o 
 -15   5   7       13.53       27.75     39.65 o 
 -14   5   7        3.03       37.94     37.50 o 
 -13   5   7      531.27      493.53     47.27 o 
 -12   5   7     2160.48     2077.42     53.69 o 
 -11   5   7       21.09       22.07     12.34 o 
 -10   5   7     3582.25     3523.20     81.23 o 
  -9   5   7     6948.01     7021.91     98.93 o 
  -8   5   7     7107.19     6904.42     81.41 o 
  -7   5   7      438.12      373.88     15.19 o 
  -6   5   7    11910.47    11973.38    103.29 o 
  -5   5   7     1178.61      970.50     20.01 o 
  -4   5   7      218.05      196.00      8.31 o 
  -3   5   7      543.05      539.45     12.36 o 
  -2   5   7     4734.45     4379.86     50.70 o 
  -1   5   7    19710.83    19891.47    176.62 o 
   0   5   7     5457.16     5127.60     59.55 o 
   1   5   7     2179.96     2081.57     26.52 o 
   2   5   7     9654.76     9801.15     86.58 o 
   3   5   7      145.29      113.00     10.03 o 
   4   5   7     1839.00     1907.76     30.81 o 
   5   5   7    10102.91    10397.96    105.84 o 
   6   5   7     5048.47     4970.41     72.02 o 
   7   5   7      318.82      311.73     20.11 o 
   8   5   7      227.34      229.79     23.54 o 
   9   5   7     3467.11     3344.87     79.94 o 
  10   5   7     4173.88     4201.73    144.14 o 
  11   5   7      212.02      251.44     37.34 o 
  12   5   7      134.63      120.95     33.73 o 
  13   5   7      835.41      877.32     56.72 o 
  14   5   7       14.50      -10.37     43.86 o 
 -18   6   7     2039.25     2404.59    165.20 o 
 -17   6   7      680.66      789.19    146.74 o 
 -16   6   7       12.77       -0.24     40.35 o 
 -15   6   7      621.28      649.49     73.59 o 
 -14   6   7       47.87       11.90     36.07 o 
 -13   6   7      839.00      860.58     46.61 o 
 -12   6   7     1848.17     1714.02     71.94 o 
 -11   6   7      332.65      305.44     32.33 o 
 -10   6   7       29.25       25.44     18.01 o 
  -9   6   7     1524.47     1420.78     39.12 o 
  -8   6   7     9048.98     9251.80    102.03 o 
  -7   6   7     9732.76     9898.21     99.95 o 
  -6   6   7     2017.86     1999.27     30.33 o 
  -5   6   7       21.64        9.86      5.20 o 
  -4   6   7      534.00      477.24     10.77 o 
  -3   6   7      599.22      664.68     14.90 o 
  -2   6   7       58.78       76.35      6.95 o 
  -1   6   7     4290.47     3824.33     62.15 o 
   0   6   7      362.06      399.11     15.92 o 
   1   6   7      843.83      713.03     16.42 o 
   2   6   7     4802.55     4961.26     50.72 o 
   3   6   7    12099.93    12086.12    101.32 o 
   4   6   7    10118.58    10096.46     89.45 o 
   5   6   7     2866.85     2928.94     48.76 o 
   6   6   7      180.52      184.11     22.14 o 
   7   6   7      462.10      451.95     29.14 o 
   8   6   7       21.10       21.34     24.35 o 
   9   6   7       16.68        1.02     24.56 o 
  10   6   7      483.14      485.29     42.66 o 
  11   6   7      929.80      918.69     55.20 o 
  12   6   7      434.80      383.78     44.15 o 
  13   6   7      627.65      551.44     56.76 o 
  14   6   7      677.49      629.43    108.64 o 
 -18   7   7      129.99       20.82     49.96 o 
 -17   7   7       32.14       16.10     37.67 o 
 -16   7   7     1512.96     1338.47    131.57 o 
 -15   7   7     1865.49     1787.68    107.95 o 
 -14   7   7       25.73       35.31     39.86 o 
 -13   7   7        2.40       56.63     46.11 o 
 -12   7   7      124.91      135.46     31.55 o 
 -11   7   7       71.20       26.89     19.92 o 
 -10   7   7      702.48      616.95     32.54 o 
  -9   7   7     1096.29     1038.20     29.20 o 
  -8   7   7     6094.98     6328.66     77.94 o 
  -7   7   7     1752.28     1763.56     34.29 o 
  -6   7   7      156.11      179.32     11.87 o 
  -5   7   7     3968.71     3932.40     38.31 o 
  -4   7   7     3173.02     2925.33     31.29 o 
  -3   7   7      700.06      767.75     17.49 o 
  -2   7   7      271.76      229.96     14.84 o 
  -1   7   7       80.45      100.93     13.20 o 
   0   7   7     4229.18     4365.18     54.92 o 
   1   7   7      387.46      442.57     18.35 o 
   2   7   7    12890.85    12251.25    112.20 o 
   3   7   7     7200.40     7034.93     82.92 o 
   4   7   7     6158.03     6054.28     71.49 o 
   5   7   7       63.34       51.69     15.71 o 
   6   7   7     4496.69     4474.14     73.61 o 
   7   7   7      498.06      487.57     27.85 o 
   8   7   7     1005.09      989.78     40.67 o 
   9   7   7      731.90      677.21     45.09 o 
  10   7   7     1478.48     1621.70     66.46 o 
  11   7   7        2.77        7.93     29.85 o 
  12   7   7       49.80       68.08     32.76 o 
  13   7   7      923.09     1017.26     68.83 o 
 -18   8   7       70.01       32.92     51.58 o 
 -17   8   7       50.18       59.04     41.08 o 
 -16   8   7      343.65      406.76     75.12 o 
 -15   8   7     2059.34     2110.96    138.88 o 
 -14   8   7     2607.59     2687.14    124.23 o 
 -13   8   7     2367.04     2367.28    183.21 o 
 -12   8   7      865.25      887.75     55.39 o 
 -11   8   7       92.58       83.12     24.40 o 
 -10   8   7      128.71       95.96     21.55 o 
  -9   8   7      919.31     1015.20     33.10 o 
  -8   8   7       52.74       51.40     13.22 o 
  -7   8   7       45.49       80.11     12.81 o 
  -6   8   7        8.59       37.55      9.18 o 
  -5   8   7       15.46       32.32      7.77 o 
  -4   8   7    12954.05    12228.59    153.78 o 
  -3   8   7    12261.46    12199.09    177.60 o 
  -2   8   7     8182.24     8010.76    109.02 o 
  -1   8   7     1945.78     1643.36     45.89 o 
   0   8   7     1258.86     1206.35     36.17 o 
   1   8   7        3.49       -7.09     14.21 o 
   2   8   7      646.28      591.04     23.28 o 
   3   8   7       35.67       43.51     14.43 o 
   4   8   7       29.09       30.53     15.58 o 
   5   8   7      199.48      228.16     27.66 o 
   6   8   7     3566.76     3427.94     90.43 o 
   7   8   7     1626.09     1629.63     76.72 o 
   8   8   7     1834.04     1847.45     68.38 o 
   9   8   7     1158.90     1039.28     80.51 o 
  10   8   7      433.71      576.12     91.41 o 
  11   8   7      622.71      662.61     72.93 o 
  12   8   7      324.49      278.71     49.22 o 
  13   8   7       16.78      -15.98     61.04 o 
 -17   9   7     1822.77     2060.58    100.53 o 
 -16   9   7       46.60       85.66     40.91 o 
 -15   9   7     1020.29     1294.54     95.41 o 
 -14   9   7      813.38      972.53     67.05 o 
 -13   9   7        1.46       15.88     28.29 o 
 -12   9   7      538.44      568.55     68.27 o 
 -11   9   7      944.89      941.26     47.90 o 
 -10   9   7     1773.48     1770.68     54.73 o 
  -9   9   7     2352.13     2444.70     49.67 o 
  -8   9   7      325.77      359.98     26.45 o 
  -7   9   7     8394.40     8332.37     93.17 o 
  -6   9   7     6514.41     6261.31     68.84 o 
  -5   9   7      531.52      667.89     27.28 o 
  -4   9   7    12197.84    11683.41    178.31 o 
  -3   9   7    12617.13    11989.94    184.11 o 
  -2   9   7     2220.67     2039.66     68.92 o 
  -1   9   7     1634.58     1597.51     48.18 o 
   0   9   7     2340.78     2394.19     52.14 o 
   1   9   7      158.82      162.50     20.53 o 
   2   9   7     3615.06     3412.46     65.29 o 
   3   9   7     3262.16     3101.84     54.04 o 
   4   9   7     2501.74     2483.24    102.93 o 
   5   9   7     4231.42     4105.46     98.87 o 
   6   9   7        5.08       17.90     26.98 o 
   7   9   7     3262.43     3331.14    173.65 o 
   8   9   7     3843.49     3919.57    146.53 o 
   9   9   7     2770.86     2901.07    122.36 o 
  10   9   7      108.62       43.82     44.83 o 
  11   9   7       95.21       33.42     45.50 o 
  12   9   7      422.10      391.64     63.60 o 
 -17  10   7      585.53      556.66     84.93 o 
 -16  10   7     1670.87     2025.58     96.62 o 
 -15  10   7      741.33      865.50     68.29 o 
 -14  10   7      133.14      227.86     43.19 o 
 -13  10   7      977.31      886.95    105.35 o 
 -12  10   7      112.24       98.31     35.31 o 
 -11  10   7      144.93      112.70     36.20 o 
 -10  10   7      212.59      188.13     34.67 o 
  -9  10   7     1860.10     1826.29     54.19 o 
  -8  10   7     3262.06     3161.38     61.31 o 
  -7  10   7     2893.77     2904.71     60.21 o 
  -6  10   7     1480.79     1425.29     47.20 o 
  -5  10   7      907.65      963.66     39.98 o 
  -4  10   7      116.99      129.61     23.57 o 
  -3  10   7      296.47      375.93     30.50 o 
  -2  10   7      198.33      185.07     23.40 o 
  -1  10   7      289.46      259.55     31.01 o 
   0  10   7      353.01      380.81     25.10 o 
   1  10   7     2453.36     2350.70     54.69 o 
   2  10   7      628.08      667.67     33.10 o 
   3  10   7      166.73      170.12     23.69 o 
   4  10   7     7273.52     7387.78    137.50 o 
   5  10   7     3541.40     3483.29     89.33 o 
   6  10   7      471.73      521.61     42.59 o 
   7  10   7       53.36       28.58     31.37 o 
   8  10   7      222.15      257.04     38.86 o 
   9  10   7      396.05      404.45     60.69 o 
  10  10   7      368.75      389.70    100.95 o 
  11  10   7      734.09      802.94     77.52 o 
  12  10   7      492.50      624.93     74.04 o 
 -17  11   7       47.40      102.72     55.05 o 
 -16  11   7      508.19      500.88     74.49 o 
 -15  11   7        4.68      -41.10     42.55 o 
 -14  11   7     1121.94     1166.57     89.25 o 
 -13  11   7     7390.68     7997.74    318.13 o 
 -12  11   7     1811.85     1777.42    143.13 o 
 -11  11   7       13.24       49.76     76.46 o 
 -10  11   7      128.06      149.78     61.58 o 
  -9  11   7      578.33      627.34     36.85 o 
  -8  11   7      644.32      615.37     33.31 o 
  -7  11   7     1243.98     1168.36     37.21 o 
  -6  11   7        2.74       47.80     17.41 o 
  -5  11   7     2796.84     2708.64     83.18 o 
  -4  11   7      666.10      629.94     40.74 o 
  -3  11   7     2524.08     2465.89     62.08 o 
  -2  11   7     3633.95     3388.58     82.84 o 
  -1  11   7     1844.39     1885.70     56.47 o 
   0  11   7       24.46       36.19     19.06 o 
   1  11   7     2742.76     2648.54     61.20 o 
   2  11   7     1130.20     1190.70     44.08 o 
   3  11   7       45.63       76.22     23.00 o 
   4  11   7      482.31      459.87     55.84 o 
   5  11   7       33.22        8.10     39.15 o 
   6  11   7     1589.03     1530.60     89.99 o 
   7  11   7      413.13      396.00     46.50 o 
   8  11   7      332.15      256.31     53.76 o 
   9  11   7     1810.28     1840.55     98.92 o 
  10  11   7      180.07      206.67     54.67 o 
  11  11   7      510.45      486.29     66.44 o 
 -12  12   7     2472.83     2704.17    174.98 o 
 -11  12   7     1553.01     1604.46    100.32 o 
 -10  12   7      552.17      622.67     31.16 o 
  -9  12   7       68.81       73.32     27.66 o 
  -8  12   7        1.21        4.53     24.95 o 
  -7  12   7     1397.03     1340.51     44.76 o 
  -6  12   7      189.00      148.00     26.06 o 
  -5  12   7      281.22      213.66     26.31 o 
  -4  12   7     1418.92     1352.99     56.85 o 
  -3  12   7     1334.46     1282.99     49.05 o 
  -2  12   7     1615.11     1592.70     55.04 o 
  -1  12   7     5522.81     5241.75    103.64 o 
   0  12   7     1887.11     1850.80     53.53 o 
   1  12   7      859.37      887.73     40.19 o 
   2  12   7      113.60       92.75     24.18 o 
   3  12   7        3.53       -8.71     27.29 o 
   4  12   7       46.80       44.76     33.04 o 
   5  12   7       52.14       56.76     46.58 o 
   6  12   7       87.94      133.48     51.15 o 
   7  12   7      375.42      397.00     64.55 o 
   8  12   7     1135.70     1314.41     94.86 o 
   9  12   7     1478.99     1513.20    173.89 o 
  10  12   7      785.97      736.10    137.51 o 
 -12  13   7      405.87      368.77     69.70 o 
 -11  13   7      770.68      716.67     78.40 o 
 -10  13   7        0.56      -17.42     27.53 o 
  -9  13   7     2016.30     1899.15     71.86 o 
  -8  13   7     2113.35     2035.44     65.65 o 
  -7  13   7       75.31       86.11     31.29 o 
  -6  13   7      265.80      282.49     37.98 o 
  -5  13   7      140.11       87.77     31.20 o 
  -4  13   7     1992.34     1721.28     81.62 o 
  -3  13   7     3095.34     2926.84     86.83 o 
  -2  13   7      428.35      474.57     57.47 o 
  -1  13   7     5890.63     6057.42    172.05 o 
   0  13   7     3072.56     3062.87     78.21 o 
   1  13   7      207.81      249.31     32.78 o 
   2  13   7     1242.38     1230.38     53.77 o 
   3  13   7     2267.85     2290.86     78.50 o 
   4  13   7      161.36      139.52     41.03 o 
   5  13   7      925.30      959.01    112.48 o 
   6  13   7      342.38      442.22    105.67 o 
   7  13   7      446.39      394.40    102.13 o 
   8  13   7       37.53      104.32    142.76 o 
   9  13   7        3.40      216.11     99.60 o 
 -12  14   7        7.75       56.96     41.34 o 
 -11  14   7      628.23      493.74     58.31 o 
 -10  14   7       54.17       47.03     28.35 o 
  -9  14   7      462.90      649.17     48.20 o
[truncated: 834,602 more chars]
